# Supplementary material for: The Impact of MOSE (Experimental Electromechanical Module) Flood Barriers on Microphytobenthic Community of the Venice Lagoon
Source: Microorganisms. 2023 Apr 3;11(4):936. doi: 10.3390/microorganisms11040936 (PMC10143115; doi:10.3390/microorganisms11040936)
Supplement: Supplementary file 1 [file microorganisms-11-00936-s001.zip]

Archive with 2 entries (2 files):
- Figure S1.pdf
- Supplemetary_Tables.xlsx
