# Supplementary material for: The Impact of MOSE (Experimental Electromechanical Module) Flood Barriers on Microphytobenthic Community of the Venice Lagoon
Source: Microorganisms. 2023 Apr 3;11(4):936. doi: 10.3390/microorganisms11040936 (PMC10143115; doi:10.3390/microorganisms11040936)
Supplement: Supplementary file 1 [file microorganisms-11-00936-s001.zip › Supplemetary_Tables.xlsx]

## Sheet: Table S1
Table S1. Absolute abundances (expressed as cells cm-3) of taxa obtained through classical taxonomy in the two experiments.
SUMMER 2019
Phylum	Class	Order	Family	Taxon	T0R1	T0R2	T0R3	T1R1	T1R2	T1R3	T2R1	T2R2	T2R3	T3R1	T3R2	T3R3	T4R1	T4R2
Bacillariophyta	Bacillariophyceae	Achnanthales	Achnanthaceae	Achnanthes spp.	600	300	0	3600	600	900	1000	2100	0	600	300	400	2400	1800
Bacillariophyta	Bacillariophyceae	Achnanthales	Cocconeidaceae	Cocconeis cf. scutellum	0	0	0	1200	900	0	0	0	600	0	0	0	0	0
Bacillariophyta	Bacillariophyceae	Achnanthales	Cocconeidaceae	Cocconeis spp.	1350	750	1200	5200	300	1800	1600	3300	1200	900	2100	2800	3900	600
Bacillariophyta	Bacillariophyceae	Bacillariales	Bacillariaceae	Cylindrotheca closterium	0	150	0	0	0	0	0	0	300	0	0	0	0	0
Bacillariophyta	Bacillariophyceae	Bacillariales	Bacillariaceae	Nitzschia cf. commutata	300	0	600	3000	0	900	600	1800	0	3000	3000	0	5100	3000
Bacillariophyta	Bacillariophyceae	Bacillariales	Bacillariaceae	Nitzschia cf. dubia	3300	1200	600	2800	0	0	0	0	0	0	0	0	2400	1200
Bacillariophyta	Bacillariophyceae	Bacillariales	Bacillariaceae	Nitzschia fasciculata	600	300	1200	1200	600	1800	200	3300	300	300	1500	600	600	2400
Bacillariophyta	Bacillariophyceae	Bacillariales	Bacillariaceae	Nitzschia lorenziana	0	0	0	0	0	0	0	0	0	300	600	0	0	0
Bacillariophyta	Bacillariophyceae	Bacillariales	Bacillariaceae	Nitzschia sigma	750	0	600	1200	300	600	600	0	300	0	300	1400	1800	1200
Bacillariophyta	Bacillariophyceae	Bacillariales	Bacillariaceae	Nitzschia spp.	2850	1800	1650	8000	900	2700	1800	3900	1500	2700	3000	4000	6900	6900
Bacillariophyta	Bacillariophyceae	Bacillariales	Bacillariaceae	Psammodictyon cf. constrictum	900	900	300	4600	1200	6900	8000	7800	900	8100	7500	2200	23400	5400
Bacillariophyta	Bacillariophyceae	Bacillariales	Bacillariaceae	Psammodictyon cf. panduriforme	1350	300	1050	600	0	0	0	0	0	300	0	0	900	1200
Bacillariophyta	Bacillariophyceae	Bacillariales	Bacillariaceae	Tryblionella cf. acuminata	6750	2850	3600	19600	9600	8400	10800	12900	4500	20100	12600	14400	10500	18000
Bacillariophyta	Bacillariophyceae	Bacillariales	Bacillariaceae	Tryblionella cf. apiculata	1800	1200	2100	7200	3900	1500	3200	3000	900	4500	3300	4000	5400	8100
Bacillariophyta	Bacillariophyceae	Bacillariales	Bacillariaceae	Tryblionella cf. coarctata	0	300	0	200	600	600	1800	1200	600	1800	300	200	0	4200
Bacillariophyta	Bacillariophyceae	Bacillariales	Bacillariaceae	Tryblionella cf. compressa	4050	2100	4650	23200	7500	8100	12000	11400	4500	10500	19200	8900	14400	21000
Bacillariophyta	Bacillariophyceae	Bacillariales	Bacillariaceae	Tryblionella cf. hungarica	0	300	0	4200	0	0	200	0	600	0	300	800	2100	5700
Bacillariophyta	Bacillariophyceae	Bacillariales	Bacillariaceae	Tryblionella cf. navicularis	2400	450	300	3200	1200	1200	3800	1200	300	3900	4200	1800	11400	600
Bacillariophyta	Bacillariophyceae	Bacillariales	Bacillariaceae	Tryblionella sp.	0	0	0	0	0	0	0	0	0	0	0	0	0	300
Bacillariophyta	Bacillariophyceae	Cymbellales	Rhoicospheniaceae	Rhoicosphenia abbreviata	300	0	0	400	0	0	0	0	0	0	0	0	0	0
Bacillariophyta	Bacillariophyceae	Fragilariales	Fragilariaceae	Fragilaria cf. hyalina	0	0	0	0	0	0	0	0	600	0	0	0	0	0
Bacillariophyta	Bacillariophyceae	Fragilariales	Fragilariaceae	Fragilaria spp.	0	0	0	2000	2100	0	400	1350	900	0	600	0	0	900
Bacillariophyta	Bacillariophyceae	Mastogloiales	Mastogloiaceae	Mastogloia cf. cuneata	600	150	750	3400	900	1800	1000	4500	300	1200	300	1800	2700	2700
Bacillariophyta	Bacillariophyceae	Mastogloiales	Mastogloiaceae	Mastogloia sp.	4500	1200	1200	1400	0	300	200	0	600	0	300	5500	1200	2700
Bacillariophyta	Bacillariophyceae	Naviculales	Diploneidaceae	Diploneis cf. smithii	0	150	150	0	0	0	0	0	0	0	0	0	0	0
Bacillariophyta	Bacillariophyceae	Naviculales	Diploneidaceae	Diploneis spp.	0	0	0	0	0	0	0	0	0	0	0	0	0	900
Bacillariophyta	Bacillariophyceae	Naviculales	Naviculaceae	Gyrosigma acuminatum	0	150	0	0	0	0	0	0	0	0	0	800	300	0
Bacillariophyta	Bacillariophyceae	Naviculales	Naviculaceae	Gyrosigma cf. acuminatum	0	0	0	0	0	0	0	0	0	0	0	0	0	300
Bacillariophyta	Bacillariophyceae	Naviculales	Naviculaceae	Gyrosigma fasciola	150	150	300	600	300	300	200	900	0	300	300	600	300	1200
Bacillariophyta	Bacillariophyceae	Naviculales	Naviculaceae	Gyrosigma macrum	0	0	150	200	0	0	0	0	300	0	0	400	300	0
Bacillariophyta	Bacillariophyceae	Naviculales	Naviculaceae	Gyrosigma spencerii	0	0	150	0	0	0	0	600	0	300	0	0	0	0
Bacillariophyta	Bacillariophyceae	Naviculales	Naviculaceae	Gyrosigma spp.	0	0	150	0	0	0	0	0	0	0	0	0	0	0
Bacillariophyta	Bacillariophyceae	Naviculales	Naviculaceae	Proschkinia cf.complanata	0	300	0	0	0	0	0	0	0	0	0	200	0	0
Bacillariophyta	Bacillariophyceae	Naviculales	Naviculaceae	Navicula spp. < 20 µm	0	0	0	600	300	900	0	300	0	0	0	0	0	0
Bacillariophyta	Bacillariophyceae	Naviculales	Naviculaceae	Navicula spp. > 20 µm	1200	600	150	1800	600	2100	1800	5100	1500	1800	600	0	300	1800
Bacillariophyta	Bacillariophyceae	Naviculales	Pleurosigmataceae	Pleurosigma angulatum	0	0	150	0	0	0	0	0	0	0	0	0	0	0
Bacillariophyta	Bacillariophyceae	Naviculales	Pleurosigmataceae	Pleurosigma cf. elongatum	0	150	0	0	0	0	0	0	0	0	0	0	0	0
Bacillariophyta	Bacillariophyceae	Plagiogrammales	Plagiogrammaceae	Plagiogramma cf. minus	0	0	0	800	0	1200	0	0	0	0	0	0	1200	0
Bacillariophyta	Bacillariophyceae	Rhabdonematales	Grammatophoraceae	Grammatophora spp.	3150	900	300	6000	300	900	1200	5100	1500	300	0	1400	3600	900
Bacillariophyta	Bacillariophyceae	Rhopalodiales	Rhopalodiaceae	Rhopalodia cf. gibba	0	0	0	0	0	0	0	0	0	300	0	0	300	0
Bacillariophyta	Bacillariophyceae	Rhopalodiales	Rhopalodiaceae	Rhopalodia spp.	0	0	0	0	0	0	0	0	0	0	0	200	0	0
Bacillariophyta	Bacillariophyceae	Surirellales	Surirellaceae	Campylodiscus cf. noricus	0	0	0	0	0	0	0	0	0	0	300	200	0	0
Bacillariophyta	Bacillariophyceae	Surirellales	Surirellaceae	Surirella librile	300	300	0	0	0	0	0	0	0	0	0	0	0	0
Bacillariophyta	Bacillariophyceae	Surirellales	Entomoneidaceae	Entomoneis cf. alata	0	0	300	0	0	0	0	0	0	0	0	0	0	0
Bacillariophyta	Bacillariophyceae	Surirellales	Entomoneidaceae	Entomoneis sp.	0	0	0	0	300	0	0	0	0	0	0	0	0	300
Bacillariophyta	Bacillariophyceae	Surirellales	Surirellaceae	Surirella spp.	0	0	0	10000	2100	1800	3600	3450	1500	600	2700	6400	300	600
Bacillariophyta	Bacillariophyceae	Thalassiophysales	Catenulaceae	Tetramphora cf. ostrearia	300	0	0	200	0	0	0	0	0	0	0	0	0	0
Bacillariophyta	Bacillariophyceae	Thalassiophysales	Catenulaceae	Amphora spp.	1800	750	1050	1200	600	900	1600	600	600	1500	600	400	1200	300
Bacillariophyta	Bacillariophyceae			Pennales undet. < 10 µm	2550	300	1200	3000	600	0	0	0	900	0	0	600	900	0
Bacillariophyta	Bacillariophyceae			Pennales undet. < 20 µm	0	0	0	200	300	600	600	5700	1500	3000	1200	0	0	1800
Bacillariophyta	Bacillariophyceae			Pennales undet. > 20 µm	5400	1650	2850	6800	4200	2700	2800	1500	3900	4200	6600	6200	4500	10200
Bacillariophyta	Coscinodiscophyceae	Melosirales	Melosiraceae	Melosira lineata	0	0	0	0	0	0	0	0	0	0	0	0	600	0
Bacillariophyta	Coscinodiscophyceae	Melosirales	Melosiraceae	Melosira nummuloides	0	0	0	400	0	0	0	0	0	0	1200	0	0	1200
Bacillariophyta	Coscinodiscophyceae	Melosirales	Melosiraceae	Melosira spp.	0	300	150	600	0	300	0	300	300	300	0	0	0	0
Bacillariophyta	Coscinodiscophyceae	Paraliales	Paraliaceae	Paralia sulcata	10800	2400	1950	3000	2700	3000	5400	900	1200	0	4200	1600	7200	4200
Bacillariophyta	Coscinodiscophyceae			Centrales undet.	0	0	0	200	0	300	600	300	0	0	0	200	0	0
Bacillariophyta	Mediophyceae	Biddulphiales	Biddulphiaceae	Neobrightwellia cf. alternans	0	150	0	0	0	0	0	0	0	0	0	0	0	0
Bacillariophyta	Mediophyceae	Biddulphiales	Biddulphiaceae	Biddulphia cf. biddulphiana	0	0	0	0	300	300	200	0	300	0	0	600	0	0
Bacillariophyta	Mediophyceae	Thalassiosirales	Thalassiosiraceae	Thalassiosira sp.	0	13800	13050	2600	25500	12000	26600	3900	12900	2100	18300	21600	18300	15900
Cyanobacteria	Cyanophyceae	Nostocales	Nostocaceae	Anabaena sp.	150	150	750	200	0	0	0	600	0	0	0	0	0	0
Cyanobacteria	Cyanophyceae	Oscillatoriales	Oscillatoriaceae	Oscillatoria sp.	150	450	300	0	0	600	0	0	0	0	300	200	300	900
Cyanobacteria	Cyanophyceae			Cyanobacteria undet.	0	150	150	0	0	300	0	600	300	0	0	200	300	0
Cyanobacteria	Cyanophyceae	Spirulinales	Spirulinaceae	Spirulina sp.	0	0	0	200	0	0	0	0	900	0	0	0	0	0
Chlorophyta				Chlorophyta undet.	450	150	0	0	0	0	200	0	0	0	0	200	600	0
Chlorophyta	Chlorophyceae	Sphaeropleales	Scenedesmaceae	Scenedesmus sp.	450	0	0	0	0	0	200	0	0	0	0	0	0	0
				Phytoflagellates undet.	600	450	0	2000	2700	2100	4200	2400	8100	1200	3000	1200	900	600
AUTUMN 2020
Phylum	Class	Order	Family	Taxon	T0R1	T0R2	T0R3	T1R1	T1R2	T1R3	T2R1	T2R2	T2R3	T3R1	T3R2	T3R3
Bacillariophyta	Bacillariophyceae	Achnanthales	Achnanthaceae	Achnanthes spp.	3600	4200	1200	3300	2600	900	1800	3000	1500	3600	900	2400
Bacillariophyta	Bacillariophyceae	Achnanthales	Cocconeidaceae	Cocconeis spp.	1800	1200	600	600	600	600	0	0	600	0	600	1200
Bacillariophyta	Bacillariophyceae	Bacillariales	Bacillariaceae	Cylindrotheca closterium	0	1500	1500	1200	1800	600	0	600	600	4200	2100	1600
Bacillariophyta	Bacillariophyceae	Bacillariales	Bacillariaceae	Nitzschia fasciculata	4800	6300	7200	3900	9400	6600	1200	9600	4200	11400	6000	11400
Bacillariophyta	Bacillariophyceae	Bacillariales	Bacillariaceae	Nitzschia cf. gracilis	0	0	0	600	0	0	600	0	0	0	0	0
Bacillariophyta	Bacillariophyceae	Bacillariales	Bacillariaceae	Nitzschia longissima	0	0	0	0	0	0	0	0	0	0	600	0
Bacillariophyta	Bacillariophyceae	Bacillariales	Bacillariaceae	Nitzschia lorenziana	0	0	600	600	2100	0	2100	600	1200	2100	0	1200
Bacillariophyta	Bacillariophyceae	Bacillariales	Bacillariaceae	Nitzschia sigma	0	600	0	600	1800	0	0	600	600	0	600	600
Bacillariophyta	Bacillariophyceae	Bacillariales	Bacillariaceae	Nitzschia vermicularis	0	600	600	0	900	1200	0	1800	0	1800	0	600
Bacillariophyta	Bacillariophyceae	Bacillariales	Bacillariaceae	Nitzschia spp.	3300	600	4800	2400	2400	1200	600	2800	600	5400	3600	1400
Bacillariophyta	Bacillariophyceae	Bacillariales	Bacillariaceae	Psammodictyon panduriforme	600	1200	600	0	0	0	0	600	0	600	600	1200
Bacillariophyta	Bacillariophyceae	Bacillariales	Bacillariaceae	Tryblionella cf. apiculata	3300	4500	8400	3600	6400	2400	600	5000	3300	4200	600	2400
Bacillariophyta	Bacillariophyceae	Bacillariales	Bacillariaceae	Tryblionella cf. compressa	1500	2400	2700	3900	2800	1200	3200	3200	3000	2700	4200	2400
Bacillariophyta	Bacillariophyceae	Bacillariales	Bacillariaceae	Tryblionella cf. navicularis	1200	600	600	1200	1200	0	600	1200	600	1200	600	0
Bacillariophyta	Bacillariophyceae	Bacillariales	Bacillariaceae	Tryblionella sp.	2400	4800	6600	2700	8400	1800	1200	14400	6000	10200	7200	7000
Bacillariophyta	Bacillariophyceae	Cymbellales	Cymbellaceae	Cymbella spp. <20 µm	1800	0	600	0	0	0	0	0	0	0	0	0
Bacillariophyta	Bacillariophyceae	Fragilariales	Fragilariaceae	Fragilaria spp.	0	0	0	0	0	600	0	0	0	0	0	0
Bacillariophyta	Bacillariophyceae	Fragilariales	Fragilariaceae	Ctenophora cf. pulchella	0	0	0	0	0	0	0	0	0	1800	0	0
Bacillariophyta	Bacillariophyceae	Fragilariales	Fragilariaceae	Synedra sp.	0	0	0	0	0	0	0	0	0	1800	1800	0
Bacillariophyta	Bacillariophyceae	Licmophorales	Licmophoraceae	Licmophora cf. gracilis	0	0	0	600	600	0	0	0	0	600	0	0
Bacillariophyta	Bacillariophyceae	Licmophorales	Licmophoraceae	Licmophora sp.	0	0	0	0	0	0	0	0	0	0	600	0
Bacillariophyta	Bacillariophyceae	Mastogloiales	Mastogloiaceae	Mastogloia cf. acutiuscula	1800	1800	2100	1800	600	600	1200	1600	2400	0	0	0
Bacillariophyta	Bacillariophyceae	Mastogloiales	Mastogloiaceae	Mastogloia braunii	15000	6600	16200	9600	25200	19800	4600	24600	28200	31800	35400	31600
Bacillariophyta	Bacillariophyceae	Mastogloiales	Mastogloiaceae	Mastogloia cf. cuneata	1200	3000	0	0	1800	900	0	1400	0	0	0	1200
Bacillariophyta	Bacillariophyceae	Mastogloiales	Mastogloiaceae	Mastogloia cf. exilis	0	0	1800	0	0	0	0	0	0	0	0	0
Bacillariophyta	Bacillariophyceae	Mastogloiales	Mastogloiaceae	Mastogloia spp. < 20 µm	0	0	4200	0	2100	2400	0	4800	0	0	0	4200
Bacillariophyta	Bacillariophyceae	Mastogloiales	Mastogloiaceae	Mastogloia spp. >20 µm	8100	12000	18900	2400	4500	15600	1200	19000	12300	26700	18600	7600
Bacillariophyta	Bacillariophyceae	Mastogloiales	Mastogloiaceae	cf. Mastogloia sp.	0	0	4800	0	0	0	0	0	0	0	0	0
Bacillariophyta	Bacillariophyceae	Naviculales	Diploneidaceae	Diploneis cf. bombus	0	0	0	0	600	0	0	0	0	0	0	0
Bacillariophyta	Bacillariophyceae	Naviculales	Naviculaceae	Gyrosigma attenuatum	1800	0	1200	1200	1000	1800	600	4800	2400	4500	2400	2100
Bacillariophyta	Bacillariophyceae	Naviculales	Naviculaceae	Gyrosigma acuminatum	1200	3600	1800	900	2200	1200	0	8200	2700	4800	4800	5800
Bacillariophyta	Bacillariophyceae	Naviculales	Naviculaceae	Gyrosigma cf. balticum	600	600	900	600	600	600	600	900	0	0	900	800
Bacillariophyta	Bacillariophyceae	Naviculales	Naviculaceae	Gyrosigma cf. tenuissimum	1800	600	600	600	1800	900	600	6200	0	4500	600	3400
Bacillariophyta	Bacillariophyceae	Naviculales	Naviculaceae	Gyrosigma fasciola	3900	4500	6300	2100	10800	4200	1500	13400	3000	12300	12300	11200
Bacillariophyta	Bacillariophyceae	Naviculales	Naviculaceae	Gyrosigma macrum	4500	7500	7500	6600	17000	9000	1500	19600	8400	24300	14100	14200
Bacillariophyta	Bacillariophyceae	Naviculales	Naviculaceae	Gyrosigma cf. distortum	0	0	900	0	0	600	0	1800	0	0	600	900
Bacillariophyta	Bacillariophyceae	Naviculales	Naviculaceae	Gyrosigma spencerii	3000	1200	0	0	2400	3000	600	1800	2700	2700	3600	3600
Bacillariophyta	Bacillariophyceae	Naviculales	Naviculaceae	Gyrosigma spp.	600	900	1500	0	1800	2400	1200	2400	2400	3000	2400	1500
Bacillariophyta	Bacillariophyceae	Naviculales	Naviculaceae	Naviculaceae undet. < 20 µm	0	0	600	1200	0	2400	0	0	2400	0	0	0
Bacillariophyta	Bacillariophyceae	Naviculales	Naviculaceae	Naviculaceae undet. >20 µm	1800	1200	1200	0	3000	0	4200	600	0	0	0	0
Bacillariophyta	Bacillariophyceae	Naviculales	Pleurosigmataceae	Pleurosigma angulatum	0	0	0	1200	1200	0	0	0	0	0	0	0
Bacillariophyta	Bacillariophyceae	Plagiogrammales	Plagiogrammaceae	Plagiogramma cf. minus	0	0	0	0	1200	0	0	0	0	0	0	0
Bacillariophyta	Bacillariophyceae	Rhopalodiales	Rhopalodiaceae	Rhopalodia spp.	0	0	0	0	1200	0	0	0	0	0	0	0
Bacillariophyta	Bacillariophyceae	Surirellales	Surirellaceae	Campylodiscus sp.	0	0	0	0	0	600	0	0	0	0	0	0
Bacillariophyta	Bacillariophyceae	Surirellales	Entomoneidaceae	Entomoneis cf. alata	1200	1200	1200	0	2700	600	0	2400	900	600	1200	1200
Bacillariophyta	Bacillariophyceae	Surirellales	Entomoneidaceae	Entomoneis sp.	600	0	1500	1800	2400	600	0	1200	0	6000	2400	3600
Bacillariophyta	Bacillariophyceae	Surirellales	Surirellaceae	Surirella cf. robusta	6000	12300	15300	4800	7800	13500	900	10000	7200	23400	23100	13800
Bacillariophyta	Bacillariophyceae	Surirellales	Surirellaceae	Surirella spp.	2400	6000	6900	1800	13500	14400	2400	17000	7500	14100	9000	23400
Bacillariophyta	Bacillariophyceae	Thalassiophysales	Catenulaceae	Amphora bigibba	0	0	0	0	0	0	0	0	0	0	0	600
Bacillariophyta	Bacillariophyceae	Thalassiophysales	Catenulaceae	Amphora cf. limbata	0	0	1200	0	600	0	600	0	0	1200	3600	1800
Bacillariophyta	Bacillariophyceae	Thalassiophysales	Catenulaceae	Amphora spp.	600	1200	600	900	2100	900	1500	2800	1500	2400	900	2200
Bacillariophyta	Bacillariophyceae			Pennales undet. < 20 µm	4500	6900	7800	4500	5200	1200	1600	3000	1200	6000	9300	5700
Bacillariophyta	Bacillariophyceae			Pennales undet. > 20 µm	8700	9600	16800	5400	15200	9900	7200	20400	11400	39000	32400	24800
Bacillariophyta	Coscinodiscophyceae	Melosirales	Melosiraceae	Melosira lineata	1800	2700	1200	4200	2400	3600	900	1200	5400	3600	3000	4000
Bacillariophyta	Coscinodiscophyceae	Melosirales	Melosiraceae	Melosira spp.	1200	0	0	0	0	3600	2100	0	3000	0	0	0
Bacillariophyta	Coscinodiscophyceae	Paraliales	Paraliaceae	Paralia sulcata	7200	9300	5100	3000	3000	3300	7400	7500	5400	1800	5100	12300
Bacillariophyta	Coscinodiscophyceae			Centrales undet.	600	0	0	600	600	0	600	0	0	900	600	0
Bacillariophyta	Mediophyceae	Biddulphiales	Biddulphiaceae	Neobrightwellia cf. alternans	0	0	0	0	600	0	0	0	0	0	0	600
Bacillariophyta	Mediophyceae	Biddulphiales	Biddulphiaceae	Biddulphia cf. biddulphiana	0	1200	1200	0	0	0	600	0	0	0	600	0
Bacillariophyta	Mediophyceae	Biddulphiales	Biddulphiaceae	Biddulphia sp.	1200	600	0	0	0	0	0	600	0	0	0	0
Bacillariophyta	Mediophyceae	Cymatosirales	Cymatosiraceae	Plagiogrammopsis minima	0	4800	0	0	0	0	0	0	0	0	0	0
Cyanobacteria	Cyanophyceae	Nostocales	Nostocaceae	Anabaena sp.	600	900	1200	600	1200	0	1200	900	600	3600	600	0
Cyanobacteria	Cyanophyceae	Oscillatoriales	Oscillatoriaceae	Oscillatoria sp.	600	0	0	0	600	0	600	600	2400	0	0	600
Cyanobacteria	Cyanophyceae	Synechococcales	Merismopediaceae	Merismopedia sp.	600	0	0	600	800	600	0	0	600	600	0	900
Cyanobacteria	Cyanophyceae			Cyanobacteria undet.	1500	1500	1800	1200	1500	1200	1600	600	0	900	3000	1500
Chlorophyta	Chlorophyceae	Sphaeropleales	Scenedesmaceae	Scenedesmus sp.	0	0	0	0	0	0	2400	0	0	0	0	0
Chlorophyta				Chlorophyta undet.	0	1800	0	0	0	0	0	0	0	0	0	0
Miozoa	Dinophyceae	Peridiniales	Protoperidiniaceae	Protoperidinium quinquecorne	3600	0	1800	1800	1200	600	2600	1800	600	600	1200	1200

## Sheet: Table S2
Table S2. ASVs abundances (expressed as number of reads) obtained through metabarcoding in the two experiments.
	SUMMER 2019						AUTUMN 2020
ASV ID	T0R1	T0R2	T0R3	T4R1	T4R2	T4R3	T0R1	T0R2	T0R3	T3R1	T3R2	T3R3	taxonomy
819	0	0	0	0	0	0	13	35	65	0	31	21	Eukaryota|Alveolata|Dinoflagellata|Dinophyceae|Dinophysiales|Dinophysiaceae|Sinophysis|Sinophysis_grandis819
229	0	0	0	0	0	14	249	82	156	213	214	39	Eukaryota|Alveolata|Dinoflagellata|Dinophyceae|Gonyaulacales|Goniodomataceae|Alexandrium|Alexandrium_tamutum229
14	0	9	0	0	8	13	0	747	29	9	293	60	Eukaryota|Alveolata|Dinoflagellata|Dinophyceae|Gonyaulacales|Gonyaulacaceae|Gonyaulax|Gonyaulax_cochlea14
266	0	0	71	0	0	0	0	0	0	0	28	0	Eukaryota|Alveolata|Dinoflagellata|Dinophyceae|Gonyaulacales|Gonyaulacaceae|Gonyaulax|Gonyaulax_spinifera266
1023	18	0	0	0	0	0	0	0	0	0	0	30	Eukaryota|Alveolata|Dinoflagellata|Dinophyceae|Gonyaulacales|NA|NA|NA1023
10	59	57	30	141	163	80	82	104	115	151	19	0	Eukaryota|Alveolata|Dinoflagellata|Dinophyceae|Gymnodiniales|Gymnodiniaceae|Gymnodinium|Gymnodinium_aureolum10
13	320	264	277	136	136	59	593	877	1205	509	274	370	Eukaryota|Alveolata|Dinoflagellata|Dinophyceae|Gymnodiniales|Gymnodiniaceae|Gymnodinium|Gymnodinium_smaydae13
31	42	42	63	0	38	37	0	0	18	0	0	0	Eukaryota|Alveolata|Dinoflagellata|Dinophyceae|Gymnodiniales|Gymnodiniaceae|Gyrodinium|Gyrodinium_fusiforme31
94	0	0	0	0	0	0	0	6	0	0	6	0	Eukaryota|Alveolata|Dinoflagellata|Dinophyceae|Gymnodiniales|Gymnodiniaceae|Gyrodinium|Gyrodinium_gutrula94
224	0	0	11	9	0	13	16	51	49	0	28	50	Eukaryota|Alveolata|Dinoflagellata|Dinophyceae|Gymnodiniales|Gymnodiniaceae|NA|NA224
73	0	0	0	0	0	0	51	87	30	0	23	0	Eukaryota|Alveolata|Dinoflagellata|Dinophyceae|Gymnodiniales|Gymnodiniaceae|NA|NA73
535	0	0	0	0	0	0	0	0	0	0	5	0	Eukaryota|Alveolata|Dinoflagellata|Dinophyceae|Gymnodiniales|Gymnodiniaceae|NA|NA535
194	0	0	0	0	0	0	100	92	99	67	106	57	Eukaryota|Alveolata|Dinoflagellata|Dinophyceae|Gymnodiniales|Gymnodiniaceae|Paragymnodinium|Paragymnodinium_shiwhaense194
40	0	7	0	0	0	0	0	0	73	24	0	0	Eukaryota|Alveolata|Dinoflagellata|Dinophyceae|Gymnodiniales|Gymnodiniaceae|Paragymnodinium|Paragymnodinium_shiwhaense40
227	0	0	18	0	0	0	0	0	0	11	40	0	Eukaryota|Alveolata|Dinoflagellata|Dinophyceae|Gymnodiniales|Gymnodiniaceae|Paragymnodinium|Paragymnodinium_shiwhaense227
18	0	0	0	0	0	0	165	0	153	93	78	120	Eukaryota|Alveolata|Dinoflagellata|Dinophyceae|Gymnodiniales|NA|NA|NA18
97	44	17	0	0	23	0	0	38	0	0	0	0	Eukaryota|Alveolata|Dinoflagellata|Dinophyceae|Gymnodiniales|NA|NA|NA97
131	193	201	293	24	83	91	356	850	440	308	366	521	Eukaryota|Alveolata|Dinoflagellata|Dinophyceae|NA|NA|NA|NA131
251	93	155	275	82	186	101	0	0	23	0	13	32	Eukaryota|Alveolata|Dinoflagellata|Dinophyceae|NA|NA|NA|NA251
423	82	67	124	38	71	44	0	86	55	0	64	0	Eukaryota|Alveolata|Dinoflagellata|Dinophyceae|NA|NA|NA|NA423
644	0	0	12	0	0	0	0	75	69	39	37	31	Eukaryota|Alveolata|Dinoflagellata|Dinophyceae|NA|NA|NA|NA644
691	0	93	42	0	0	56	7	0	22	27	0	0	Eukaryota|Alveolata|Dinoflagellata|Dinophyceae|NA|NA|NA|NA691
839	0	0	0	0	0	0	0	17	47	37	31	21	Eukaryota|Alveolata|Dinoflagellata|Dinophyceae|NA|NA|NA|NA839
377	40	0	0	0	0	0	0	36	6	31	0	0	Eukaryota|Alveolata|Dinoflagellata|Dinophyceae|NA|NA|NA|NA377
872	0	0	0	0	0	0	17	0	42	0	39	13	Eukaryota|Alveolata|Dinoflagellata|Dinophyceae|NA|NA|NA|NA872
296	0	33	14	0	14	0	10	20	0	0	15	0	Eukaryota|Alveolata|Dinoflagellata|Dinophyceae|NA|NA|NA|NA296
49	50	30	0	0	0	0	0	0	0	0	0	0	Eukaryota|Alveolata|Dinoflagellata|Dinophyceae|NA|NA|NA|NA49
76	6	16	11	6	0	8	0	8	10	0	0	0	Eukaryota|Alveolata|Dinoflagellata|Dinophyceae|NA|NA|NA|NA76
29	17	24	0	15	0	0	0	0	0	0	0	0	Eukaryota|Alveolata|Dinoflagellata|Dinophyceae|NA|NA|NA|NA29
375	0	0	0	0	0	0	0	44	0	0	0	0	Eukaryota|Alveolata|Dinoflagellata|Dinophyceae|NA|NA|NA|NA375
787	0	0	0	0	0	0	0	0	0	26	0	3	Eukaryota|Alveolata|Dinoflagellata|Dinophyceae|NA|NA|NA|NA787
147	0	0	19	0	0	0	0	0	0	0	0	0	Eukaryota|Alveolata|Dinoflagellata|Dinophyceae|NA|NA|NA|NA147
393	11	50	149	34	0	0	73	0	122	43	0	62	Eukaryota|Alveolata|Dinoflagellata|Dinophyceae|Peridiniales|Amphidiniopsidaceae|Islandinium|NA393
694	0	0	0	0	0	0	22	12	20	0	0	0	Eukaryota|Alveolata|Dinoflagellata|Dinophyceae|Peridiniales|Heterocapsaceae|Heterocapsa|Heterocapsa_niei694
362	0	0	50	0	0	14	39	179	110	76	40	90	Eukaryota|Alveolata|Dinoflagellata|Dinophyceae|Peridiniales|Kryptoperidiniaceae|Blixaea|Blixaea_quinquecornis362
410	9	75	61	0	0	41	45	98	97	0	35	21	Eukaryota|Alveolata|Dinoflagellata|Dinophyceae|Peridiniales|Kryptoperidiniaceae|Blixaea|Blixaea_quinquecornis410
580	4	69	27	48	7	7	49	38	0	0	53	65	Eukaryota|Alveolata|Dinoflagellata|Dinophyceae|Peridiniales|Kryptoperidiniaceae|Unruhdinium|Unruhdinium_penardii580
1	446	506	284	401	390	379	100	121	66	106	125	74	Eukaryota|Alveolata|Dinoflagellata|Dinophyceae|Peridiniales|NA|NA|NA1
411	0	0	42	12	23	16	76	90	0	59	80	64	Eukaryota|Alveolata|Dinoflagellata|Dinophyceae|Peridiniales|NA|NA|NA411
544	0	0	0	0	0	0	118	145	73	0	69	0	Eukaryota|Alveolata|Dinoflagellata|Dinophyceae|Peridiniales|NA|NA|NA544
396	0	0	0	5	0	0	20	68	65	19	13	38	Eukaryota|Alveolata|Dinoflagellata|Dinophyceae|Peridiniales|NA|NA|NA396
259	0	8	18	10	29	0	9	25	11	28	33	0	Eukaryota|Alveolata|Dinoflagellata|Dinophyceae|Peridiniales|NA|NA|NA259
124	0	12	0	0	0	0	0	0	117	0	0	0	Eukaryota|Alveolata|Dinoflagellata|Dinophyceae|Peridiniales|NA|NA|NA124
855	0	0	0	0	0	0	15	25	18	6	31	17	Eukaryota|Alveolata|Dinoflagellata|Dinophyceae|Peridiniales|NA|NA|NA855
782	29	55	22	20	45	0	0	0	0	0	9	0	Eukaryota|Alveolata|Dinoflagellata|Dinophyceae|Peridiniales|Protoperidiniaceae|Protoperidinium|Protoperidinium_thulesense782
96	0	0	0	0	0	18	0	2	6	0	0	0	Eukaryota|Alveolata|Dinoflagellata|Dinophyceae|Peridiniales|Protoperidiniaceae|Protoperidinium|Protoperidinium_thulesense96
121	145	172	165	47	17	49	237	527	411	294	270	341	Eukaryota|Alveolata|Dinoflagellata|Dinophyceae|Peridiniales|Thoracosphaeraceae|Luciella|Luciella_sp.121
95	165	55	44	0	0	29	108	120	128	68	45	0	Eukaryota|Alveolata|Dinoflagellata|Dinophyceae|Peridiniales|Thoracosphaeraceae|Luciella|Luciella_sp.95
518	0	146	0	16	169	33	0	37	29	0	0	19	Eukaryota|Alveolata|Dinoflagellata|Dinophyceae|Peridiniales|Thoracosphaeraceae|NA|NA518
684	0	78	0	0	0	0	33	105	22	0	18	0	Eukaryota|Alveolata|Dinoflagellata|Dinophyceae|Peridiniales|Thoracosphaeraceae|NA|NA684
1019	0	0	0	0	0	14	12	0	28	8	9	16	Eukaryota|Alveolata|Dinoflagellata|Dinophyceae|Peridiniales|Thoracosphaeraceae|Pfiesteria|Pfiesteria_shumwayae1019
582	0	0	33	0	0	0	0	0	0	0	0	0	Eukaryota|Alveolata|Dinoflagellata|Dinophyceae|Peridiniales|Thoracosphaeraceae|Scrippsiella|NA582
216	61	62	52	84	193	64	251	158	316	195	250	166	Eukaryota|Alveolata|Dinoflagellata|Dinophyceae|Peridiniales|Thoracosphaeraceae|Scrippsiella|Scrippsiella_acuminata216
730	0	0	0	17	58	0	29	0	0	38	32	35	Eukaryota|Alveolata|Dinoflagellata|Dinophyceae|Peridiniales|Thoracosphaeraceae|Stoeckeria|NA730
105	0	31	0	0	0	23	0	0	81	0	0	0	Eukaryota|Alveolata|Dinoflagellata|Dinophyceae|Peridiniales|Thoracosphaeraceae|Stoeckeria|NA105
330	0	0	0	0	22	0	11	7	17	21	0	24	Eukaryota|Alveolata|Dinoflagellata|Dinophyceae|Peridiniales|Thoracosphaeraceae|Stoeckeria|Stoeckeria_algicida330
28	91	157	143	136	120	143	0	14	0	0	0	0	Eukaryota|Alveolata|Dinoflagellata|Dinophyceae|Prorocentrales|Prorocentraceae|Prorocentrum|Prorocentrum_micans28
879	13	0	0	0	6	4	16	23	30	0	0	40	Eukaryota|Alveolata|Dinoflagellata|Dinophyceae|Prorocentrales|Prorocentraceae|Prorocentrum|Prorocentrum_nanum879
208	254	20	35	18	10	28	28	16	0	0	24	15	Eukaryota|Alveolata|Dinoflagellata|Dinophyceae|Suessiales|Suessiaceae|Ansanella|Ansanella_granifera208
80	11	88	34	34	108	32	39	38	0	34	35	57	Eukaryota|Alveolata|Dinoflagellata|Dinophyceae|Suessiales|Suessiaceae|Biecheleria|NA80
134	100	110	41	32	0	46	0	25	32	34	0	0	Eukaryota|Alveolata|Dinoflagellata|Dinophyceae|Suessiales|Suessiaceae|Leiocephalium|Leiocephalium_pseudosanguineum134
192	0	0	0	0	36	62	0	0	0	0	76	0	Eukaryota|Alveolata|Dinoflagellata|Dinophyceae|Suessiales|Suessiaceae|Leiocephalium|Leiocephalium_pseudosanguineum192
615	17	7	0	0	0	0	47	105	17	65	0	52	Eukaryota|Alveolata|Dinoflagellata|Dinophyceae|Suessiales|Suessiaceae|NA|NA615
629	0	0	0	0	0	0	12	0	0	0	0	0	Eukaryota|Alveolata|Dinoflagellata|Dinophyceae|Suessiales|Suessiaceae|NA|NA629
832	0	0	0	31	0	0	31	13	0	14	9	22	Eukaryota|Alveolata|Dinoflagellata|Dinophyceae|Suessiales|Suessiaceae|Protodinium|Protodinium_simplex832
288	15	0	0	0	22	11	0	0	0	10	0	0	Eukaryota|Alveolata|Dinoflagellata|Dinophyceae|Suessiales|Suessiales_X|Dactylodinium|Dactylodinium_pterobelotum288
784	0	0	0	0	8	0	20	29	39	14	23	23	Eukaryota|Alveolata|Dinoflagellata|Dinophyceae|Suessiales|Symbiodiniaceae|NA|NA784
599	0	0	0	0	0	0	36	48	54	47	62	43	Eukaryota|Alveolata|Dinoflagellata|NA|NA|NA|NA|NA599
735	34	36	19	18	27	19	6	7	10	0	11	0	Eukaryota|Alveolata|Dinoflagellata|NA|NA|NA|NA|NA735
863	0	15	28	6	9	12	7	12	0	17	31	0	Eukaryota|Alveolata|Dinoflagellata|NA|NA|NA|NA|NA863
536	0	17	0	0	0	0	14	14	22	17	20	27	Eukaryota|Alveolata|Dinoflagellata|NA|NA|NA|NA|NA536
712	0	0	0	0	0	0	15	0	0	3	0	0	Eukaryota|Alveolata|Dinoflagellata|NA|NA|NA|NA|NA712
339	0	0	0	0	0	0	0	0	5	0	5	0	Eukaryota|Alveolata|Dinoflagellata|NA|NA|NA|NA|NA339
780	0	0	0	0	0	6	0	0	0	0	0	0	Eukaryota|Alveolata|Dinoflagellata|NA|NA|NA|NA|NA780
706	0	0	0	0	0	0	0	0	0	0	0	4	Eukaryota|Alveolata|Dinoflagellata|NA|NA|NA|NA|NA706
256	0	5	0	0	4	0	130	129	126	98	50	101	Eukaryota|Alveolata|Dinoflagellata|Syndiniales|Dino-Group-I|Dino-Group-I-Clade-1|Dino-Group-I-Clade-1_X|Dino-Group-I-Clade-1_X_sp.256
78	0	0	0	0	0	0	43	54	59	0	36	46	Eukaryota|Alveolata|Dinoflagellata|Syndiniales|Dino-Group-I|Dino-Group-I-Clade-1|Dino-Group-I-Clade-1_X|Dino-Group-I-Clade-1_X_sp.78
649	0	0	0	0	0	0	0	0	8	0	0	0	Eukaryota|Alveolata|Dinoflagellata|Syndiniales|Dino-Group-I|Dino-Group-I-Clade-1|Dino-Group-I-Clade-1_X|Dino-Group-I-Clade-1_X_sp.649
85	0	0	0	0	0	28	271	564	1091	543	481	359	Eukaryota|Alveolata|Dinoflagellata|Syndiniales|Dino-Group-I|Dino-Group-I-Clade-4|Dino-Group-I-Clade-4_X|Dino-Group-I-Clade-4_X_sp.85
90	13	49	34	4	6	0	114	223	95	186	72	105	Eukaryota|Alveolata|Dinoflagellata|Syndiniales|Dino-Group-I|Dino-Group-I-Clade-4|Dino-Group-I-Clade-4_X|Dino-Group-I-Clade-4_X_sp.90
366	0	0	0	0	0	0	0	29	0	0	0	0	Eukaryota|Alveolata|Dinoflagellata|Syndiniales|Dino-Group-I|Dino-Group-I-Clade-4|Dino-Group-I-Clade-4_X|Dino-Group-I-Clade-4_X_sp.366
115	0	0	0	0	0	0	0	0	8	0	0	4	Eukaryota|Alveolata|Dinoflagellata|Syndiniales|Dino-Group-II|Dino-Group-II-Clade-1|Dino-Group-II-Clade-1_X|Dino-Group-II-Clade-1_X_sp.115
409	0	0	0	0	0	0	0	0	0	7	5	0	Eukaryota|Alveolata|Dinoflagellata|Syndiniales|Dino-Group-II|Dino-Group-II-Clade-3|Dino-Group-II-Clade-3_X|Dino-Group-II-Clade-3_X_sp.409
608	0	0	0	0	0	0	0	0	0	4	0	0	Eukaryota|Alveolata|Dinoflagellata|Syndiniales|Dino-Group-II|Dino-Group-II-Clade-39|Dino-Group-II-Clade-39_X|Dino-Group-II-Clade-39_X_sp.608
567	0	0	0	0	0	0	0	10	6	0	0	0	Eukaryota|Alveolata|Dinoflagellata|Syndiniales|Dino-Group-II|NA|NA|NA567
824	0	0	0	0	0	0	31	13	17	10	20	26	Eukaryota|Alveolata|Dinoflagellata|Syndiniales|NA|NA|NA|NA824
851	0	0	0	0	0	0	27	0	9	7	16	22	Eukaryota|Archaeplastida|Chlorophyta|Chlorodendrophyceae|Chlorodendrales|Chlorodendraceae|Tetraselmis|NA851
951	0	0	0	0	0	0	0	24	9	8	17	18	Eukaryota|Archaeplastida|Chlorophyta|Chlorodendrophyceae|Chlorodendrales|Chlorodendraceae|Tetraselmis|NA951
36	591	431	756	223	167	184	2804	3688	4171	2725	1363	2967	Eukaryota|Archaeplastida|Chlorophyta|Chlorodendrophyceae|Chlorodendrales|Chlorodendraceae|Tetraselmis|Tetraselmis_convolutae36
1007	0	4	23	22	0	0	0	0	14	0	0	0	Eukaryota|Archaeplastida|Chlorophyta|Chlorodendrophyceae|Chlorodendrales|Chlorodendraceae|Tetraselmis|Tetraselmis_kochiensis1007
827	7	28	0	0	17	11	21	0	13	18	13	14	Eukaryota|Archaeplastida|Chlorophyta|Chlorodendrophyceae|Chlorodendrales|Chlorodendraceae|Tetraselmis|Tetraselmis_marina827
451	161	76	96	16	99	22	58	0	18	5	4	7	Eukaryota|Archaeplastida|Chlorophyta|Chlorophyceae|Chlamydomonadales|Chlamydomonadales_X|Chlamydomonas|NA451
219	0	7	0	0	0	0	8	45	17	0	22	14	Eukaryota|Archaeplastida|Chlorophyta|Chlorophyceae|Chlamydomonadales|Chlamydomonadales_X|NA|NA219
611	11	7	5	6	0	8	6	8	31	12	0	0	Eukaryota|Archaeplastida|Chlorophyta|Chlorophyceae|Chlamydomonadales|Chlamydomonadales_X|NA|NA611
1050	0	0	0	0	0	0	5	9	0	0	0	0	Eukaryota|Archaeplastida|Chlorophyta|Chlorophyceae|Chlamydomonadales|Chlamydomonadales_X|NA|NA1050
361	38	21	28	17	19	8	123	180	73	127	95	122	Eukaryota|Archaeplastida|Chlorophyta|Chlorophyceae|NA|NA|NA|NA361
515	65	27	32	58	36	32	26	15	33	36	0	0	Eukaryota|Archaeplastida|Chlorophyta|Chlorophyceae|Sphaeropleales|Selenastraceae|Monoraphidium|Monoraphidium_dybowskii515
274	108	142	112	188	58	76	142	80	110	93	95	78	Eukaryota|Archaeplastida|Chlorophyta|Chlorophyceae|Sphaeropleales|Sphaeropleales_X|Desmodesmus|Desmodesmus_communis274
607	25	19	46	0	0	0	27	16	81	33	34	46	Eukaryota|Archaeplastida|Chlorophyta|Chlorophyceae|Sphaeropleales|Sphaeropleales_X|Desmodesmus|Desmodesmus_communis607
945	0	0	0	0	35	0	0	27	34	0	0	0	Eukaryota|Archaeplastida|Chlorophyta|Chlorophyceae|Sphaeropleales|Sphaeropleales_X|Desmodesmus|Desmodesmus_communis945
267	82	97	103	61	77	67	150	117	141	118	71	174	Eukaryota|Archaeplastida|Chlorophyta|Chlorophyceae|Sphaeropleales|Sphaeropleales_X|Desmodesmus|NA267
439	62	87	58	98	64	36	28	62	0	44	26	20	Eukaryota|Archaeplastida|Chlorophyta|Chlorophyceae|Sphaeropleales|Sphaeropleales_X|Mychonastes|Mychonastes_pushpae439
931	30	0	20	32	0	0	0	0	25	0	12	0	Eukaryota|Archaeplastida|Chlorophyta|Chlorophyceae|Sphaeropleales|Sphaeropleales_X|Mychonastes|NA931
491	48	62	41	53	0	21	46	27	46	42	40	15	Eukaryota|Archaeplastida|Chlorophyta|Chlorophyceae|Sphaeropleales|Sphaeropleales_X|NA|NA491
948	46	14	7	12	16	0	15	0	0	0	0	0	Eukaryota|Archaeplastida|Chlorophyta|Chlorophyceae|Sphaeropleales|Sphaeropleales_X|NA|NA948
972	0	0	15	12	0	16	0	0	17	0	39	0	Eukaryota|Archaeplastida|Chlorophyta|Chlorophyceae|Sphaeropleales|Sphaeropleales_X|Pediastrum|Pediastrum_duplex972
546	0	0	0	0	0	0	42	141	38	54	0	69	Eukaryota|Archaeplastida|Chlorophyta|Chlorophyta_X|Nephroselmidaceae|Nephroselmidaceae_X|Nephroselmidaceae_XX|Nephroselmidaceae_XX_sp.546
745	0	0	0	0	0	0	0	0	0	16	0	0	Eukaryota|Archaeplastida|Chlorophyta|Mamiellophyceae|Dolichomastigales|Crustomastigaceae|Crustomastix|Crustomastix_didyma745
351	0	0	0	0	0	0	0	0	0	0	8	0	Eukaryota|Archaeplastida|Chlorophyta|Mamiellophyceae|Dolichomastigales|Crustomastigaceae|Crustomastix|NA351
717	0	0	0	6	0	0	0	0	0	0	0	0	Eukaryota|Archaeplastida|Chlorophyta|Mamiellophyceae|Dolichomastigales|Dolichomastigaceae|Dolichomastigaceae-B|Dolichomastigaceae-B_sp.717
825	0	0	0	0	0	7	0	0	0	0	0	0	Eukaryota|Archaeplastida|Chlorophyta|Mamiellophyceae|Dolichomastigales|NA|NA|NA825
3	5	0	22	0	0	0	111	123	129	79	58	103	Eukaryota|Archaeplastida|Chlorophyta|Mamiellophyceae|Mamiellales|Bathycoccaceae|Ostreococcus|Ostreococcus_mediterraneus3
4	0	9	0	3	0	0	34	41	36	64	56	43	Eukaryota|Archaeplastida|Chlorophyta|Mamiellophyceae|Mamiellales|Bathycoccaceae|Ostreococcus|Ostreococcus_tauri4
157	129	150	130	184	185	109	93	59	31	71	60	69	Eukaryota|Archaeplastida|Chlorophyta|Mamiellophyceae|Mamiellales|Mamiellaceae|Mantoniella|Mantoniella_antarctica157
75	0	7	0	0	0	0	0	0	0	0	0	0	Eukaryota|Archaeplastida|Chlorophyta|Mamiellophyceae|Mamiellales|Mamiellaceae|Micromonas|Micromonas_bravo_B275
223	0	0	0	0	12	5	0	21	15	12	0	0	Eukaryota|Archaeplastida|Chlorophyta|Mamiellophyceae|Mamiellales|Mamiellaceae|Micromonas|Micromonas_clade_B3223
103	0	0	0	0	0	0	8	8	10	13	6	0	Eukaryota|Archaeplastida|Chlorophyta|Mamiellophyceae|Mamiellales|Mamiellaceae|Micromonas|Micromonas_clade_B5103
1009	0	15	13	0	0	0	10	21	8	11	0	11	Eukaryota|Archaeplastida|Chlorophyta|NA|NA|NA|NA|NA1009
714	0	0	0	0	0	0	0	0	0	12	0	0	Eukaryota|Archaeplastida|Chlorophyta|NA|NA|NA|NA|NA714
144	0	0	0	0	0	0	0	0	8	0	0	0	Eukaryota|Archaeplastida|Chlorophyta|NA|NA|NA|NA|NA144
143	0	0	8	0	0	0	0	0	0	0	0	0	Eukaryota|Archaeplastida|Chlorophyta|Pedinophyceae|Pedinomonadales|Pedinomonadaceae|Pedinomonas|Pedinomonas_minor143
130	255	93	72	133	98	83	576	551	602	535	448	417	Eukaryota|Archaeplastida|Chlorophyta|Pyramimonadophyceae|Pseudoscourfieldiales|Pycnococcaceae|Pseudoscourfieldia|Pseudoscourfieldia_marina130
448	0	0	29	0	0	0	134	56	107	74	78	103	Eukaryota|Archaeplastida|Chlorophyta|Pyramimonadophyceae|Pseudoscourfieldiales|Pycnococcaceae|Pseudoscourfieldia|Pseudoscourfieldia_marina448
357	0	25	0	0	0	13	51	84	88	43	45	54	Eukaryota|Archaeplastida|Chlorophyta|Pyramimonadophyceae|Pseudoscourfieldiales|Pycnococcaceae|Pseudoscourfieldia|Pseudoscourfieldia_marina357
739	0	0	0	16	0	0	0	25	84	55	39	0	Eukaryota|Archaeplastida|Chlorophyta|Pyramimonadophyceae|Pseudoscourfieldiales|Pycnococcaceae|Pseudoscourfieldia|Pseudoscourfieldia_marina739
156	9	3	7	0	0	3	0	0	0	0	0	0	Eukaryota|Archaeplastida|Chlorophyta|Pyramimonadophyceae|Pyramimonadales|Pyramimonadaceae|Pyramimonas|Pyramimonas_disomata156
483	54	36	41	75	0	21	32	47	68	35	45	26	Eukaryota|Archaeplastida|Chlorophyta|Trebouxiophyceae|Chlorellales|Chlorellales_X|Hindakia|Hindakia_tetrachotoma483
35	1779	1083	1036	1157	784	805	1930	2188	1776	1801	1651	1755	Eukaryota|Archaeplastida|Chlorophyta|Trebouxiophyceae|Chlorellales|Chlorellales_X|NA|NA35
120	449	347	329	422	226	306	69	72	106	39	70	109	Eukaryota|Archaeplastida|Chlorophyta|Trebouxiophyceae|Chlorellales|Chlorellales_X|NA|NA120
198	55	77	0	71	51	30	331	344	393	353	275	295	Eukaryota|Archaeplastida|Chlorophyta|Trebouxiophyceae|Chlorellales|Chlorellales_X|NA|NA198
252	36	46	41	63	19	28	241	285	219	146	192	145	Eukaryota|Archaeplastida|Chlorophyta|Trebouxiophyceae|Chlorellales|Chlorellales_X|NA|NA252
358	71	0	0	68	0	0	130	136	99	0	0	90	Eukaryota|Archaeplastida|Chlorophyta|Trebouxiophyceae|Chlorellales|Chlorellales_X|NA|NA358
811	16	31	17	8	9	11	0	27	14	27	9	0	Eukaryota|Archaeplastida|Chlorophyta|Trebouxiophyceae|Chlorellales|Chlorellales_X|NA|NA811
989	0	11	7	19	0	0	10	13	19	16	0	0	Eukaryota|Archaeplastida|Chlorophyta|Trebouxiophyceae|Chlorellales|Chlorellales_X|NA|NA989
1064	0	0	15	14	12	0	0	0	0	13	0	0	Eukaryota|Archaeplastida|Chlorophyta|Trebouxiophyceae|Chlorellales|Chlorellales_X|NA|NA1064
101	496	263	294	645	264	210	589	700	745	503	437	460	Eukaryota|Archaeplastida|Chlorophyta|Trebouxiophyceae|Chlorellales|Chlorellales_X|Nannochloris|NA101
302	199	118	133	131	83	84	69	64	75	65	50	51	Eukaryota|Archaeplastida|Chlorophyta|Trebouxiophyceae|Chlorellales|Chlorellales_X|Nannochloris|NA302
183	304	212	164	244	96	118	117	138	182	138	96	125	Eukaryota|Archaeplastida|Chlorophyta|Trebouxiophyceae|Chlorellales|Chlorellales_X|Nannochloris|Nannochloris_maculatum183
606	0	0	0	0	0	0	73	58	29	45	81	48	Eukaryota|Archaeplastida|Chlorophyta|Trebouxiophyceae|Chlorellales|Chlorellales_X|Nannochloris|Nannochloris_maculatum606
20	6144	5061	4645	4739	3547	3319	2477	2166	2287	2143	1909	1898	Eukaryota|Archaeplastida|Chlorophyta|Trebouxiophyceae|Chlorellales|Chlorellales_X|Nannochloris|Nannochloris_sp.20
38	514	417	306	350	248	236	1678	1902	1836	2009	1401	1387	Eukaryota|Archaeplastida|Chlorophyta|Trebouxiophyceae|Chlorellales|Chlorellales_X|Nannochloris|Nannochloris_sp.38
235	244	240	173	174	98	141	103	116	128	76	84	39	Eukaryota|Archaeplastida|Chlorophyta|Trebouxiophyceae|Chlorellales|Chlorellales_X|Nannochloris|Nannochloris_sp.235
165	147	112	105	145	49	34	392	411	420	280	266	314	Eukaryota|Archaeplastida|Chlorophyta|Trebouxiophyceae|Chlorellales|Chlorellales_X|Picochlorum|NA165
262	0	0	0	0	0	0	248	305	278	185	199	130	Eukaryota|Archaeplastida|Chlorophyta|Trebouxiophyceae|Chlorellales|Chlorellales_X|Picochlorum|NA262
517	49	90	84	63	38	61	0	0	0	0	0	0	Eukaryota|Archaeplastida|Chlorophyta|Trebouxiophyceae|Chlorellales|Chlorellales_X|Picochlorum|NA517
261	68	33	35	41	31	39	231	235	235	135	149	146	Eukaryota|Archaeplastida|Chlorophyta|Trebouxiophyceae|Chlorellales|Chlorellales_X|Picochlorum|Picochlorum_eukaryotum261
160	334	408	270	253	181	275	184	170	189	148	163	166	Eukaryota|Archaeplastida|Chlorophyta|Trebouxiophyceae|Chlorellales|Chlorellales_X|Picochlorum|Picochlorum_maculatum160
737	0	6	0	15	10	9	35	0	25	26	25	16	Eukaryota|Archaeplastida|Chlorophyta|Trebouxiophyceae|NA|NA|NA|NA737
884	11	18	12	8	16	0	12	0	13	0	0	0	Eukaryota|Archaeplastida|Chlorophyta|Trebouxiophyceae|Trebouxiophyceae_X|Trebouxiophyceae_XX|Choricystis|Choricystis_minor884
459	0	0	0	0	0	0	0	0	0	7	0	0	Eukaryota|Archaeplastida|Chlorophyta|Ulvophyceae|Ulotrichales|Ulotrichales_X|NA|NA459
944	0	0	0	0	0	0	11	9	14	15	12	42	Eukaryota|Archaeplastida|Chlorophyta|Ulvophyceae|Ulvales-relatives|Ulvales-relatives_X|Halochlorococcum|NA944
475	22	0	0	5	0	5	43	27	60	186	43	46	Eukaryota|Archaeplastida|Chlorophyta|Ulvophyceae|Ulvales-relatives|Ulvales-relatives_X|NA|NA475
719	24	0	0	12	0	18	5	14	20	44	26	63	Eukaryota|Archaeplastida|Chlorophyta|Ulvophyceae|Ulvales-relatives|Ulvales-relatives_X|NA|NA719
790	0	0	0	0	0	0	0	0	33	55	54	37	Eukaryota|Archaeplastida|Chlorophyta|Ulvophyceae|Ulvales-relatives|Ulvales-relatives_X|NA|NA790
721	0	0	0	0	0	0	0	65	91	53	21	0	Eukaryota|Archaeplastida|Rhodophyta|Rhodellophyceae|Rhodellales|Rhodellales_X|Corynoplastis|Corynoplastis_japonica721
185	226	369	326	162	450	261	238	140	94	43	48	123	Eukaryota|Archaeplastida|Rhodophyta|Rhodellophyceae|Rhodellales|Rhodellales_X|Rhodella|Rhodella_sp.185
343	0	215	183	0	112	156	0	41	59	40	137	0	Eukaryota|Archaeplastida|Rhodophyta|Rhodellophyceae|Rhodellales|Rhodellales_X|Rhodella|Rhodella_sp.343
12	0	0	0	0	0	0	14	11	0	0	13	14	Eukaryota|Hacrobia|Cryptophyta|Cryptophyceae|Cryptomonadales|Cryptomonadales_X|Falcomonas|Falcomonas_daucoides12
141	0	0	0	0	0	5	0	0	0	0	0	0	Eukaryota|Hacrobia|Cryptophyta|Cryptophyceae|Cryptomonadales|Cryptomonadales_X|Geminigera|Geminigera_cryophila141
17	11	0	0	0	0	0	0	0	0	0	0	0	Eukaryota|Hacrobia|Cryptophyta|Cryptophyceae|Cryptomonadales|Cryptomonadales_X|Teleaulax|NA17
7	0	36	26	12	7	0	0	18	43	0	5	0	Eukaryota|Hacrobia|Cryptophyta|Cryptophyceae|Cryptomonadales|Cryptomonadales_X|Teleaulax|Teleaulax_acuta7
50	0	29	0	0	0	6	0	0	18	0	0	0	Eukaryota|Hacrobia|Cryptophyta|Cryptophyceae|Cryptomonadales|Cryptomonadales_X|Teleaulax|Teleaulax_amphioxeia50
24	0	0	0	0	0	0	0	39	0	0	0	0	Eukaryota|Hacrobia|Cryptophyta|Cryptophyceae|Cryptomonadales|Cryptomonadales_X|Teleaulax|Teleaulax_amphioxeia24
63	16	13	8	0	4	0	0	0	0	0	0	0	Eukaryota|Hacrobia|Cryptophyta|Cryptophyceae|Cryptomonadales|Cryptomonadales_X|Urgorri|Urgorri_complanatus63
767	0	0	0	0	0	0	0	31	0	72	3	0	Eukaryota|Hacrobia|Cryptophyta|Cryptophyceae|Cryptomonadales|Hemiselmidaceae|Chroomonas|Chroomonas_nordstedtii767
276	0	0	0	0	0	0	0	0	9	0	0	0	Eukaryota|Hacrobia|Cryptophyta|Cryptophyceae|Cryptomonadales|Hemiselmidaceae|Hemiselmis|Hemiselmis_sp.276
720	0	0	0	0	0	0	0	25	0	67	53	58	Eukaryota|Hacrobia|Cryptophyta|Cryptophyceae|Cryptomonadales|Hemiselmidaceae|Hemiselmis|Hemiselmis_tepida720
43	7	0	6	0	0	0	85	130	159	65	45	125	Eukaryota|Hacrobia|Cryptophyta|Cryptophyceae|Cryptomonadales|Hemiselmidaceae|Hemiselmis|NA43
652	0	0	0	0	0	0	15	57	52	45	71	41	Eukaryota|Hacrobia|Cryptophyta|Cryptophyceae|Goniomonadales|Goniomonadales_X|Goniomonas|Goniomonas_amphinema652
841	3	0	0	4	10	0	11	22	28	26	12	21	Eukaryota|Hacrobia|Cryptophyta|Cryptophyceae|Goniomonadales|Goniomonadales_X|Goniomonas|Goniomonas_amphinema841
960	0	0	0	0	0	0	15	10	46	0	23	14	Eukaryota|Hacrobia|Cryptophyta|Cryptophyceae|NA|NA|NA|NA960
420	9	4	0	0	0	8	0	0	0	0	0	0	Eukaryota|Hacrobia|Haptophyta|Prymnesiophyceae|Isochrysidales|Isochrysidaceae|Tisochrysis|Tisochrysis_lutea420
897	0	0	0	0	0	0	0	0	9	0	0	0	Eukaryota|Hacrobia|Haptophyta|Prymnesiophyceae|Phaeocystales|Phaeocystaceae|Phaeocystis|Phaeocystis_cordata897
148	0	4	0	0	3	0	0	0	6	3	0	5	Eukaryota|Hacrobia|Haptophyta|Prymnesiophyceae|Prymnesiales|Chrysochromulinaceae|Chrysochromulina|Chrysochromulina_simplex148
318	0	0	0	16	0	0	0	0	0	0	0	0	Eukaryota|Hacrobia|Haptophyta|Prymnesiophyceae|Prymnesiales|Prymnesiaceae|NA|NA318
751	0	0	0	0	0	0	13	61	41	31	35	26	Eukaryota|Hacrobia|Haptophyta|Prymnesiophyceae|Prymnesiales|Prymnesiaceae|Prymnesium|NA751
171	328	434	421	78	277	179	147	247	165	90	246	210	Eukaryota|Stramenopiles|Ochrophyta|Bacillariophyta|Bacillariophyta_X|Araphid-pennate|Dimeregramma|NA171
82	603	829	704	514	556	408	592	1841	1115	559	415	556	Eukaryota|Stramenopiles|Ochrophyta|Bacillariophyta|Bacillariophyta_X|Araphid-pennate|NA|NA82
91	576	646	711	252	568	351	467	1258	1337	400	448	281	Eukaryota|Stramenopiles|Ochrophyta|Bacillariophyta|Bacillariophyta_X|Araphid-pennate|NA|NA91
100	181	609	729	113	340	111	259	1115	880	802	455	524	Eukaryota|Stramenopiles|Ochrophyta|Bacillariophyta|Bacillariophyta_X|Araphid-pennate|NA|NA100
102	817	889	854	196	438	198	243	894	719	189	152	217	Eukaryota|Stramenopiles|Ochrophyta|Bacillariophyta|Bacillariophyta_X|Araphid-pennate|NA|NA102
151	158	379	271	37	203	90	151	627	592	427	303	345	Eukaryota|Stramenopiles|Ochrophyta|Bacillariophyta|Bacillariophyta_X|Araphid-pennate|NA|NA151
169	221	283	195	110	210	124	208	484	700	126	127	122	Eukaryota|Stramenopiles|Ochrophyta|Bacillariophyta|Bacillariophyta_X|Araphid-pennate|NA|NA169
173	141	343	251	22	98	17	147	291	746	366	219	59	Eukaryota|Stramenopiles|Ochrophyta|Bacillariophyta|Bacillariophyta_X|Araphid-pennate|NA|NA173
181	205	311	298	18	115	32	153	437	496	196	64	198	Eukaryota|Stramenopiles|Ochrophyta|Bacillariophyta|Bacillariophyta_X|Araphid-pennate|NA|NA181
202	249	362	195	62	131	48	140	359	323	76	93	140	Eukaryota|Stramenopiles|Ochrophyta|Bacillariophyta|Bacillariophyta_X|Araphid-pennate|NA|NA202
211	0	0	0	0	0	0	250	244	753	245	239	263	Eukaryota|Stramenopiles|Ochrophyta|Bacillariophyta|Bacillariophyta_X|Araphid-pennate|NA|NA211
214	230	120	143	81	112	73	137	146	628	103	68	79	Eukaryota|Stramenopiles|Ochrophyta|Bacillariophyta|Bacillariophyta_X|Araphid-pennate|NA|NA214
215	137	229	86	48	198	74	132	241	256	175	102	241	Eukaryota|Stramenopiles|Ochrophyta|Bacillariophyta|Bacillariophyta_X|Araphid-pennate|NA|NA215
250	49	88	139	0	81	39	153	239	241	216	59	178	Eukaryota|Stramenopiles|Ochrophyta|Bacillariophyta|Bacillariophyta_X|Araphid-pennate|NA|NA250
278	126	213	216	78	80	63	80	96	87	53	117	86	Eukaryota|Stramenopiles|Ochrophyta|Bacillariophyta|Bacillariophyta_X|Araphid-pennate|NA|NA278
285	143	122	112	0	40	60	82	278	173	109	48	98	Eukaryota|Stramenopiles|Ochrophyta|Bacillariophyta|Bacillariophyta_X|Araphid-pennate|NA|NA285
301	105	136	170	14	74	31	49	207	124	134	73	54	Eukaryota|Stramenopiles|Ochrophyta|Bacillariophyta|Bacillariophyta_X|Araphid-pennate|NA|NA301
314	121	143	139	0	106	74	88	119	0	105	75	120	Eukaryota|Stramenopiles|Ochrophyta|Bacillariophyta|Bacillariophyta_X|Araphid-pennate|NA|NA314
325	46	177	116	0	35	43	48	119	211	147	24	80	Eukaryota|Stramenopiles|Ochrophyta|Bacillariophyta|Bacillariophyta_X|Araphid-pennate|NA|NA325
369	69	95	77	48	0	54	52	177	78	33	66	62	Eukaryota|Stramenopiles|Ochrophyta|Bacillariophyta|Bacillariophyta_X|Araphid-pennate|NA|NA369
425	82	0	64	0	77	0	50	116	186	46	0	0	Eukaryota|Stramenopiles|Ochrophyta|Bacillariophyta|Bacillariophyta_X|Araphid-pennate|NA|NA425
472	0	49	0	0	0	0	67	128	202	54	30	0	Eukaryota|Stramenopiles|Ochrophyta|Bacillariophyta|Bacillariophyta_X|Araphid-pennate|NA|NA472
485	9	90	42	16	0	20	24	41	120	38	39	74	Eukaryota|Stramenopiles|Ochrophyta|Bacillariophyta|Bacillariophyta_X|Araphid-pennate|NA|NA485
487	43	113	46	45	9	41	14	84	54	48	12	0	Eukaryota|Stramenopiles|Ochrophyta|Bacillariophyta|Bacillariophyta_X|Araphid-pennate|NA|NA487
495	26	16	0	0	0	0	69	103	75	43	92	68	Eukaryota|Stramenopiles|Ochrophyta|Bacillariophyta|Bacillariophyta_X|Araphid-pennate|NA|NA495
562	57	41	60	37	0	24	0	55	105	0	0	0	Eukaryota|Stramenopiles|Ochrophyta|Bacillariophyta|Bacillariophyta_X|Araphid-pennate|NA|NA562
617	0	50	13	0	23	0	13	85	59	47	31	0	Eukaryota|Stramenopiles|Ochrophyta|Bacillariophyta|Bacillariophyta_X|Araphid-pennate|NA|NA617
618	21	21	14	38	44	0	0	20	90	57	15	0	Eukaryota|Stramenopiles|Ochrophyta|Bacillariophyta|Bacillariophyta_X|Araphid-pennate|NA|NA618
683	36	10	26	0	17	0	7	38	73	29	20	0	Eukaryota|Stramenopiles|Ochrophyta|Bacillariophyta|Bacillariophyta_X|Araphid-pennate|NA|NA683
703	63	0	38	0	10	0	0	63	59	6	0	0	Eukaryota|Stramenopiles|Ochrophyta|Bacillariophyta|Bacillariophyta_X|Araphid-pennate|NA|NA703
742	43	0	0	0	12	12	13	44	52	19	22	0	Eukaryota|Stramenopiles|Ochrophyta|Bacillariophyta|Bacillariophyta_X|Araphid-pennate|NA|NA742
771	21	0	0	0	24	0	24	0	41	32	47	0	Eukaryota|Stramenopiles|Ochrophyta|Bacillariophyta|Bacillariophyta_X|Araphid-pennate|NA|NA771
836	26	0	0	0	0	0	0	69	27	0	32	0	Eukaryota|Stramenopiles|Ochrophyta|Bacillariophyta|Bacillariophyta_X|Araphid-pennate|NA|NA836
866	0	0	0	0	0	0	18	42	0	23	38	22	Eukaryota|Stramenopiles|Ochrophyta|Bacillariophyta|Bacillariophyta_X|Araphid-pennate|NA|NA866
956	0	0	15	21	0	0	0	29	17	14	0	13	Eukaryota|Stramenopiles|Ochrophyta|Bacillariophyta|Bacillariophyta_X|Araphid-pennate|NA|NA956
968	0	34	0	0	14	0	0	34	0	22	0	0	Eukaryota|Stramenopiles|Ochrophyta|Bacillariophyta|Bacillariophyta_X|Araphid-pennate|NA|NA968
127	388	885	708	187	394	277	337	344	278	145	205	226	Eukaryota|Stramenopiles|Ochrophyta|Bacillariophyta|Bacillariophyta_X|Araphid-pennate|Nanofrustulum|Nanofrustulum_shiloi127
353	94	222	137	72	151	84	77	0	0	0	48	0	Eukaryota|Stramenopiles|Ochrophyta|Bacillariophyta|Bacillariophyta_X|Araphid-pennate|Nanofrustulum|Nanofrustulum_shiloi353
916	27	32	35	29	0	0	0	0	0	0	0	0	Eukaryota|Stramenopiles|Ochrophyta|Bacillariophyta|Bacillariophyta_X|Araphid-pennate|Nanofrustulum|Nanofrustulum_shiloi916
175	108	108	159	65	63	21	131	726	605	360	150	158	Eukaryota|Stramenopiles|Ochrophyta|Bacillariophyta|Bacillariophyta_X|Araphid-pennate|Plagiostriata|Plagiostriata_goreensis175
180	243	329	309	167	241	214	146	197	191	128	176	187	Eukaryota|Stramenopiles|Ochrophyta|Bacillariophyta|Bacillariophyta_X|Araphid-pennate|Plagiostriata|Plagiostriata_goreensis180
228	0	144	0	95	110	0	194	0	1011	0	0	236	Eukaryota|Stramenopiles|Ochrophyta|Bacillariophyta|Bacillariophyta_X|Araphid-pennate|Plagiostriata|Plagiostriata_goreensis228
253	97	202	150	96	123	100	120	79	121	107	158	104	Eukaryota|Stramenopiles|Ochrophyta|Bacillariophyta|Bacillariophyta_X|Araphid-pennate|Plagiostriata|Plagiostriata_goreensis253
268	175	0	98	0	0	96	0	475	0	300	184	0	Eukaryota|Stramenopiles|Ochrophyta|Bacillariophyta|Bacillariophyta_X|Araphid-pennate|Plagiostriata|Plagiostriata_goreensis268
333	35	87	61	50	0	54	34	172	242	109	56	85	Eukaryota|Stramenopiles|Ochrophyta|Bacillariophyta|Bacillariophyta_X|Araphid-pennate|Plagiostriata|Plagiostriata_goreensis333
342	55	129	132	37	59	66	59	88	109	58	74	79	Eukaryota|Stramenopiles|Ochrophyta|Bacillariophyta|Bacillariophyta_X|Araphid-pennate|Plagiostriata|Plagiostriata_goreensis342
444	0	24	52	7	16	12	37	195	118	54	53	17	Eukaryota|Stramenopiles|Ochrophyta|Bacillariophyta|Bacillariophyta_X|Araphid-pennate|Plagiostriata|Plagiostriata_goreensis444
528	15	35	28	0	39	0	12	82	92	28	28	71	Eukaryota|Stramenopiles|Ochrophyta|Bacillariophyta|Bacillariophyta_X|Araphid-pennate|Plagiostriata|Plagiostriata_goreensis528
542	94	0	98	0	0	0	0	101	0	79	36	0	Eukaryota|Stramenopiles|Ochrophyta|Bacillariophyta|Bacillariophyta_X|Araphid-pennate|Plagiostriata|Plagiostriata_goreensis542
596	0	47	49	0	0	0	0	111	104	38	0	0	Eukaryota|Stramenopiles|Ochrophyta|Bacillariophyta|Bacillariophyta_X|Araphid-pennate|Plagiostriata|Plagiostriata_goreensis596
674	0	20	22	0	66	19	0	0	63	15	24	34	Eukaryota|Stramenopiles|Ochrophyta|Bacillariophyta|Bacillariophyta_X|Araphid-pennate|Plagiostriata|Plagiostriata_goreensis674
744	26	37	21	0	19	0	23	26	19	0	24	20	Eukaryota|Stramenopiles|Ochrophyta|Bacillariophyta|Bacillariophyta_X|Araphid-pennate|Plagiostriata|Plagiostriata_goreensis744
781	17	0	15	0	0	37	0	28	0	34	1	51	Eukaryota|Stramenopiles|Ochrophyta|Bacillariophyta|Bacillariophyta_X|Araphid-pennate|Plagiostriata|Plagiostriata_goreensis781
965	0	0	0	35	0	0	15	23	32	0	0	0	Eukaryota|Stramenopiles|Ochrophyta|Bacillariophyta|Bacillariophyta_X|Araphid-pennate|Plagiostriata|Plagiostriata_goreensis965
6	0	0	0	0	0	0	17582	23623	40128	21248	38136	39448	Eukaryota|Stramenopiles|Ochrophyta|Bacillariophyta|Bacillariophyta_X|NA|NA|NA6
67	0	0	0	0	0	0	586	3038	1856	932	4414	1837	Eukaryota|Stramenopiles|Ochrophyta|Bacillariophyta|Bacillariophyta_X|NA|NA|NA67
79	443	730	1663	548	1931	183	397	435	614	484	878	561	Eukaryota|Stramenopiles|Ochrophyta|Bacillariophyta|Bacillariophyta_X|NA|NA|NA79
86	604	513	678	157	390	269	522	1913	1581	502	434	433	Eukaryota|Stramenopiles|Ochrophyta|Bacillariophyta|Bacillariophyta_X|NA|NA|NA86
104	329	386	1117	258	1392	167	242	275	349	346	493	357	Eukaryota|Stramenopiles|Ochrophyta|Bacillariophyta|Bacillariophyta_X|NA|NA|NA104
133	363	1353	1017	231	353	328	106	185	91	30	74	75	Eukaryota|Stramenopiles|Ochrophyta|Bacillariophyta|Bacillariophyta_X|NA|NA|NA133
197	959	63	200	243	78	562	59	28	17	24	27	36	Eukaryota|Stramenopiles|Ochrophyta|Bacillariophyta|Bacillariophyta_X|NA|NA|NA197
213	55	0	162	59	33	134	125	236	473	208	96	342	Eukaryota|Stramenopiles|Ochrophyta|Bacillariophyta|Bacillariophyta_X|NA|NA|NA213
221	105	155	182	16	73	34	50	444	480	140	75	111	Eukaryota|Stramenopiles|Ochrophyta|Bacillariophyta|Bacillariophyta_X|NA|NA|NA221
232	0	0	0	0	0	0	215	345	442	167	262	286	Eukaryota|Stramenopiles|Ochrophyta|Bacillariophyta|Bacillariophyta_X|NA|NA|NA232
240	147	124	197	26	101	0	68	368	304	161	155	0	Eukaryota|Stramenopiles|Ochrophyta|Bacillariophyta|Bacillariophyta_X|NA|NA|NA240
271	59	33	88	0	89	29	74	409	158	45	129	205	Eukaryota|Stramenopiles|Ochrophyta|Bacillariophyta|Bacillariophyta_X|NA|NA|NA271
279	20	146	82	16	73	64	47	299	156	141	145	100	Eukaryota|Stramenopiles|Ochrophyta|Bacillariophyta|Bacillariophyta_X|NA|NA|NA279
335	110	26	17	32	0	0	74	307	207	87	57	48	Eukaryota|Stramenopiles|Ochrophyta|Bacillariophyta|Bacillariophyta_X|NA|NA|NA335
340	100	155	134	44	127	48	81	49	44	24	89	63	Eukaryota|Stramenopiles|Ochrophyta|Bacillariophyta|Bacillariophyta_X|NA|NA|NA340
435	20	26	21	22	12	0	0	117	118	43	60	102	Eukaryota|Stramenopiles|Ochrophyta|Bacillariophyta|Bacillariophyta_X|NA|NA|NA435
470	44	26	16	12	50	9	73	58	51	59	70	63	Eukaryota|Stramenopiles|Ochrophyta|Bacillariophyta|Bacillariophyta_X|NA|NA|NA470
481	0	0	0	0	0	0	99	63	72	48	142	96	Eukaryota|Stramenopiles|Ochrophyta|Bacillariophyta|Bacillariophyta_X|NA|NA|NA481
555	18	13	0	0	28	10	15	39	218	0	0	51	Eukaryota|Stramenopiles|Ochrophyta|Bacillariophyta|Bacillariophyta_X|NA|NA|NA555
604	54	45	54	0	35	46	17	31	0	0	34	20	Eukaryota|Stramenopiles|Ochrophyta|Bacillariophyta|Bacillariophyta_X|NA|NA|NA604
613	80	28	74	19	36	0	18	18	10	0	10	17	Eukaryota|Stramenopiles|Ochrophyta|Bacillariophyta|Bacillariophyta_X|NA|NA|NA613
657	59	31	58	14	0	118	0	0	0	0	0	0	Eukaryota|Stramenopiles|Ochrophyta|Bacillariophyta|Bacillariophyta_X|NA|NA|NA657
702	0	0	36	0	0	0	0	101	46	0	31	27	Eukaryota|Stramenopiles|Ochrophyta|Bacillariophyta|Bacillariophyta_X|NA|NA|NA702
716	25	0	0	0	22	0	0	0	133	0	15	38	Eukaryota|Stramenopiles|Ochrophyta|Bacillariophyta|Bacillariophyta_X|NA|NA|NA716
752	0	0	0	0	0	8	42	0	32	41	41	26	Eukaryota|Stramenopiles|Ochrophyta|Bacillariophyta|Bacillariophyta_X|NA|NA|NA752
864	0	42	0	0	0	0	28	37	36	0	0	0	Eukaryota|Stramenopiles|Ochrophyta|Bacillariophyta|Bacillariophyta_X|NA|NA|NA864
929	0	0	0	0	0	0	13	24	23	27	21	12	Eukaryota|Stramenopiles|Ochrophyta|Bacillariophyta|Bacillariophyta_X|NA|NA|NA929
975	0	0	0	0	0	0	0	13	22	17	11	31	Eukaryota|Stramenopiles|Ochrophyta|Bacillariophyta|Bacillariophyta_X|NA|NA|NA975
1037	0	0	0	0	0	0	14	16	18	5	23	4	Eukaryota|Stramenopiles|Ochrophyta|Bacillariophyta|Bacillariophyta_X|NA|NA|NA1037
1043	0	0	0	0	0	0	0	12	30	0	14	22	Eukaryota|Stramenopiles|Ochrophyta|Bacillariophyta|Bacillariophyta_X|NA|NA|NA1043
1058	0	0	0	0	0	0	15	0	19	11	13	0	Eukaryota|Stramenopiles|Ochrophyta|Bacillariophyta|Bacillariophyta_X|NA|NA|NA1058
637	0	0	0	0	0	0	0	7	0	0	0	0	Eukaryota|Stramenopiles|Ochrophyta|Bacillariophyta|Bacillariophyta_X|NA|NA|NA637
136	59	163	164	16	60	75	0	4	0	0	0	0	Eukaryota|Stramenopiles|Ochrophyta|Bacillariophyta|Bacillariophyta_X|Polar-centric-Mediophyceae|Chaetoceros|Chaetoceros_pumilum136
158	15	23	47	0	9	66	0	0	0	0	0	0	Eukaryota|Stramenopiles|Ochrophyta|Bacillariophyta|Bacillariophyta_X|Polar-centric-Mediophyceae|Chaetoceros|Chaetoceros_seiracanthus158
245	0	0	0	0	8	0	0	0	0	0	8	4	Eukaryota|Stramenopiles|Ochrophyta|Bacillariophyta|Bacillariophyta_X|Polar-centric-Mediophyceae|Chaetoceros|Chaetoceros_socialis_debilis245
70	123	53	216	17	39	105	29	28	24	15	37	26	Eukaryota|Stramenopiles|Ochrophyta|Bacillariophyta|Bacillariophyta_X|Polar-centric-Mediophyceae|Chaetoceros|Chaetoceros_tenuissimus70
119	416	576	682	971	628	105	222	298	189	276	219	210	Eukaryota|Stramenopiles|Ochrophyta|Bacillariophyta|Bacillariophyta_X|Polar-centric-Mediophyceae|Chaetoceros|NA119
174	31	96	33	13	19	54	0	0	0	0	0	0	Eukaryota|Stramenopiles|Ochrophyta|Bacillariophyta|Bacillariophyta_X|Polar-centric-Mediophyceae|Chaetoceros|NA174
769	9	0	0	0	0	0	27	28	75	0	11	12	Eukaryota|Stramenopiles|Ochrophyta|Bacillariophyta|Bacillariophyta_X|Polar-centric-Mediophyceae|Chaetoceros|NA769
969	0	23	0	21	0	0	0	0	0	0	22	13	Eukaryota|Stramenopiles|Ochrophyta|Bacillariophyta|Bacillariophyta_X|Polar-centric-Mediophyceae|Chaetoceros|NA969
658	0	0	0	0	0	0	0	0	0	20	32	0	Eukaryota|Stramenopiles|Ochrophyta|Bacillariophyta|Bacillariophyta_X|Polar-centric-Mediophyceae|Chaetoceros|NA658
728	0	0	0	0	0	0	0	52	0	0	0	0	Eukaryota|Stramenopiles|Ochrophyta|Bacillariophyta|Bacillariophyta_X|Polar-centric-Mediophyceae|Chaetoceros|NA728
311	15	0	13	0	0	0	0	0	0	0	0	0	Eukaryota|Stramenopiles|Ochrophyta|Bacillariophyta|Bacillariophyta_X|Polar-centric-Mediophyceae|Chaetoceros|NA311
749	0	0	0	0	0	0	0	0	0	0	0	20	Eukaryota|Stramenopiles|Ochrophyta|Bacillariophyta|Bacillariophyta_X|Polar-centric-Mediophyceae|Chaetoceros|NA749
77	351	256	311	78	99	207	104	117	80	44	83	98	Eukaryota|Stramenopiles|Ochrophyta|Bacillariophyta|Bacillariophyta_X|Polar-centric-Mediophyceae|Cyclotella|Cyclotella_choctawhatcheeana77
109	205	182	150	55	110	81	39	26	52	70	53	36	Eukaryota|Stramenopiles|Ochrophyta|Bacillariophyta|Bacillariophyta_X|Polar-centric-Mediophyceae|Cyclotella|Cyclotella_choctawhatcheeana109
317	0	92	0	0	0	0	62	48	74	0	30	0	Eukaryota|Stramenopiles|Ochrophyta|Bacillariophyta|Bacillariophyta_X|Polar-centric-Mediophyceae|Cyclotella|Cyclotella_meneghiniana317
450	0	0	0	0	0	0	0	51	0	12	39	15	Eukaryota|Stramenopiles|Ochrophyta|Bacillariophyta|Bacillariophyta_X|Polar-centric-Mediophyceae|Cyclotella|Cyclotella_meneghiniana450
428	44	0	0	0	0	0	11	0	0	6	0	0	Eukaryota|Stramenopiles|Ochrophyta|Bacillariophyta|Bacillariophyta_X|Polar-centric-Mediophyceae|Cyclotella|Cyclotella_meneghiniana428
60	188	214	149	49	57	74	56	87	75	58	75	119	Eukaryota|Stramenopiles|Ochrophyta|Bacillariophyta|Bacillariophyta_X|Polar-centric-Mediophyceae|Cyclotella|Cyclotella_striata60
422	25	0	22	0	0	0	44	60	43	29	46	48	Eukaryota|Stramenopiles|Ochrophyta|Bacillariophyta|Bacillariophyta_X|Polar-centric-Mediophyceae|Cyclotella|NA422
8	88	53	56	76	71	48	0	0	0	0	4	0	Eukaryota|Stramenopiles|Ochrophyta|Bacillariophyta|Bacillariophyta_X|Polar-centric-Mediophyceae|Hemiaulus|Hemiaulus_sinensis8
19	6640	5655	8207	4342	4290	2383	1878	1494	1279	852	1696	1505	Eukaryota|Stramenopiles|Ochrophyta|Bacillariophyta|Bacillariophyta_X|Polar-centric-Mediophyceae|Minutocellus|Minutocellus_sp.19
21	4674	7283	6650	1687	3405	3691	454	517	424	234	453	513	Eukaryota|Stramenopiles|Ochrophyta|Bacillariophyta|Bacillariophyta_X|Polar-centric-Mediophyceae|NA|NA21
42	97	112	109	63	59	45	1831	2490	1949	1147	1920	2181	Eukaryota|Stramenopiles|Ochrophyta|Bacillariophyta|Bacillariophyta_X|Polar-centric-Mediophyceae|NA|NA42
246	133	200	138	179	161	85	100	130	97	55	114	116	Eukaryota|Stramenopiles|Ochrophyta|Bacillariophyta|Bacillariophyta_X|Polar-centric-Mediophyceae|NA|NA246
310	73	142	185	139	97	65	83	66	73	53	68	61	Eukaryota|Stramenopiles|Ochrophyta|Bacillariophyta|Bacillariophyta_X|Polar-centric-Mediophyceae|NA|NA310
650	36	0	0	0	0	0	0	199	0	19	0	32	Eukaryota|Stramenopiles|Ochrophyta|Bacillariophyta|Bacillariophyta_X|Polar-centric-Mediophyceae|NA|NA650
656	4	82	42	32	31	27	19	29	12	4	0	0	Eukaryota|Stramenopiles|Ochrophyta|Bacillariophyta|Bacillariophyta_X|Polar-centric-Mediophyceae|NA|NA656
770	0	9	0	19	5	0	0	0	114	0	30	0	Eukaryota|Stramenopiles|Ochrophyta|Bacillariophyta|Bacillariophyta_X|Polar-centric-Mediophyceae|NA|NA770
938	7	0	0	5	22	0	0	42	0	14	0	27	Eukaryota|Stramenopiles|Ochrophyta|Bacillariophyta|Bacillariophyta_X|Polar-centric-Mediophyceae|NA|NA938
645	12	50	24	0	12	0	49	42	36	13	19	17	Eukaryota|Stramenopiles|Ochrophyta|Bacillariophyta|Bacillariophyta_X|Polar-centric-Mediophyceae|Papiliocellulus|Papiliocellulus_elegans645
925	0	0	0	0	0	0	0	10	0	0	0	0	Eukaryota|Stramenopiles|Ochrophyta|Bacillariophyta|Bacillariophyta_X|Polar-centric-Mediophyceae|Skeletonema|Skeletonema_menzellii925
289	107	126	157	35	42	86	10	13	18	0	31	20	Eukaryota|Stramenopiles|Ochrophyta|Bacillariophyta|Bacillariophyta_X|Polar-centric-Mediophyceae|Skeletonema|Skeletonema_subsalsum289
5	17821	29232	32223	11568	17435	19422	2624	3875	2653	1313	2474	3025	Eukaryota|Stramenopiles|Ochrophyta|Bacillariophyta|Bacillariophyta_X|Polar-centric-Mediophyceae|Thalassiosira|NA5
32	1341	2107	2234	399	809	998	151	156	176	62	120	126	Eukaryota|Stramenopiles|Ochrophyta|Bacillariophyta|Bacillariophyta_X|Polar-centric-Mediophyceae|Thalassiosira|NA32
87	357	751	702	203	298	280	186	389	277	121	272	291	Eukaryota|Stramenopiles|Ochrophyta|Bacillariophyta|Bacillariophyta_X|Polar-centric-Mediophyceae|Thalassiosira|NA87
191	201	595	448	162	239	373	23	0	0	0	0	0	Eukaryota|Stramenopiles|Ochrophyta|Bacillariophyta|Bacillariophyta_X|Polar-centric-Mediophyceae|Thalassiosira|NA191
820	16	8	22	0	14	0	0	0	0	0	0	0	Eukaryota|Stramenopiles|Ochrophyta|Bacillariophyta|Bacillariophyta_X|Polar-centric-Mediophyceae|Thalassiosira|Thalassiosira_guillardii820
64	135	365	156	71	78	110	44	79	31	31	62	27	Eukaryota|Stramenopiles|Ochrophyta|Bacillariophyta|Bacillariophyta_X|Polar-centric-Mediophyceae|Thalassiosira|Thalassiosira_pseudonana64
98	356	2333	1896	218	739	383	41	102	29	32	126	25	Eukaryota|Stramenopiles|Ochrophyta|Bacillariophyta|Bacillariophyta_X|Radial-centric-basal-Coscinodiscophyceae|Melosira|Melosira_dubia98
753	0	21	9	13	0	0	80	15	23	20	9	14	Eukaryota|Stramenopiles|Ochrophyta|Bacillariophyta|Bacillariophyta_X|Radial-centric-basal-Coscinodiscophyceae|Melosira|Melosira_dubia753
724	0	0	0	15	0	47	32	11	14	17	18	32	Eukaryota|Stramenopiles|Ochrophyta|Bacillariophyta|Bacillariophyta_X|Radial-centric-basal-Coscinodiscophyceae|Melosira|NA724
871	21	18	12	0	12	15	0	36	16	10	0	0	Eukaryota|Stramenopiles|Ochrophyta|Bacillariophyta|Bacillariophyta_X|Radial-centric-basal-Coscinodiscophyceae|Paralia|Paralia_sulcata871
177	565	364	507	154	197	466	58	63	46	46	46	51	Eukaryota|Stramenopiles|Ochrophyta|Bacillariophyta|Bacillariophyta_X|Raphid-pennate|Amphora|Amphora_coffeaeformis177
161	280	771	827	266	567	229	48	66	44	31	25	65	Eukaryota|Stramenopiles|Ochrophyta|Bacillariophyta|Bacillariophyta_X|Raphid-pennate|Amphora|Amphora_sp.161
159	270	217	199	193	302	167	201	337	294	211	402	395	Eukaryota|Stramenopiles|Ochrophyta|Bacillariophyta|Bacillariophyta_X|Raphid-pennate|Amphora|Amphora_sp.159
162	392	672	963	70	411	419	32	40	41	0	56	42	Eukaryota|Stramenopiles|Ochrophyta|Bacillariophyta|Bacillariophyta_X|Raphid-pennate|Amphora|Amphora_sp.162
434	66	55	76	47	84	54	36	55	44	0	84	0	Eukaryota|Stramenopiles|Ochrophyta|Bacillariophyta|Bacillariophyta_X|Raphid-pennate|Amphora|NA434
699	71	39	29	21	0	20	0	0	13	0	0	49	Eukaryota|Stramenopiles|Ochrophyta|Bacillariophyta|Bacillariophyta_X|Raphid-pennate|Amphora|NA699
904	0	0	25	14	0	0	9	0	43	0	37	0	Eukaryota|Stramenopiles|Ochrophyta|Bacillariophyta|Bacillariophyta_X|Raphid-pennate|Amphora|NA904
308	102	274	180	42	80	72	52	106	52	0	86	77	Eukaryota|Stramenopiles|Ochrophyta|Bacillariophyta|Bacillariophyta_X|Raphid-pennate|Craticula|Craticula_importuna308
991	0	0	15	0	0	0	20	44	16	0	0	0	Eukaryota|Stramenopiles|Ochrophyta|Bacillariophyta|Bacillariophyta_X|Raphid-pennate|Craticula|Craticula_importuna991
16	2801	1461	1494	3870	3676	1398	376	423	342	319	450	504	Eukaryota|Stramenopiles|Ochrophyta|Bacillariophyta|Bacillariophyta_X|Raphid-pennate|Cymbella|Cymbella_cistuliformis16
843	0	0	0	0	0	0	15	25	55	0	30	26	Eukaryota|Stramenopiles|Ochrophyta|Bacillariophyta|Bacillariophyta_X|Raphid-pennate|Cymbella|Cymbella_formosa843
2	228	357	431	462	355	269	0	0	11	0	15	29	Eukaryota|Stramenopiles|Ochrophyta|Bacillariophyta|Bacillariophyta_X|Raphid-pennate|Fragilariopsis|Fragilariopsis_sublineata2
74	18	61	122	41	89	0	903	1299	2105	1294	2059	2134	Eukaryota|Stramenopiles|Ochrophyta|Bacillariophyta|Bacillariophyta_X|Raphid-pennate|Gyrosigma|Gyrosigma_acuminatum74
30	865	521	1189	1173	1087	203	1712	2461	3261	4319	5582	5704	Eukaryota|Stramenopiles|Ochrophyta|Bacillariophyta|Bacillariophyta_X|Raphid-pennate|NA|NA30
25	307	238	248	314	1007	379	3840	4381	3824	3485	3842	5465	Eukaryota|Stramenopiles|Ochrophyta|Bacillariophyta|Bacillariophyta_X|Raphid-pennate|NA|NA25
34	3599	2554	3029	5104	2678	1079	879	992	826	946	1238	1225	Eukaryota|Stramenopiles|Ochrophyta|Bacillariophyta|Bacillariophyta_X|Raphid-pennate|NA|NA34
54	795	1947	2198	662	744	1006	786	2016	1692	1472	1761	1898	Eukaryota|Stramenopiles|Ochrophyta|Bacillariophyta|Bacillariophyta_X|Raphid-pennate|NA|NA54
57	1093	2124	2252	554	1136	1171	731	1332	1045	804	1092	1209	Eukaryota|Stramenopiles|Ochrophyta|Bacillariophyta|Bacillariophyta_X|Raphid-pennate|NA|NA57
59	33	120	272	184	226	70	1164	2976	1925	2133	3505	1860	Eukaryota|Stramenopiles|Ochrophyta|Bacillariophyta|Bacillariophyta_X|Raphid-pennate|NA|NA59
62	52	112	83	78	198	60	1172	2920	1737	2132	3505	1990	Eukaryota|Stramenopiles|Ochrophyta|Bacillariophyta|Bacillariophyta_X|Raphid-pennate|NA|NA62
68	508	692	1143	73	431	382	560	3314	2917	593	1022	633	Eukaryota|Stramenopiles|Ochrophyta|Bacillariophyta|Bacillariophyta_X|Raphid-pennate|NA|NA68
81	1156	749	726	2533	2476	398	40	96	69	81	127	76	Eukaryota|Stramenopiles|Ochrophyta|Bacillariophyta|Bacillariophyta_X|Raphid-pennate|NA|NA81
93	667	579	534	386	314	285	753	720	535	438	644	718	Eukaryota|Stramenopiles|Ochrophyta|Bacillariophyta|Bacillariophyta_X|Raphid-pennate|NA|NA93
106	126	117	109	189	174	0	572	730	608	845	1002	1011	Eukaryota|Stramenopiles|Ochrophyta|Bacillariophyta|Bacillariophyta_X|Raphid-pennate|NA|NA106
111	937	930	697	752	1193	286	81	115	46	41	36	53	Eukaryota|Stramenopiles|Ochrophyta|Bacillariophyta|Bacillariophyta_X|Raphid-pennate|NA|NA111
112	97	239	152	53	203	68	558	1244	423	552	931	617	Eukaryota|Stramenopiles|Ochrophyta|Bacillariophyta|Bacillariophyta_X|Raphid-pennate|NA|NA112
139	214	311	564	94	199	105	330	201	594	331	502	606	Eukaryota|Stramenopiles|Ochrophyta|Bacillariophyta|Bacillariophyta_X|Raphid-pennate|NA|NA139
138	0	0	0	0	0	0	418	487	458	850	1033	697	Eukaryota|Stramenopiles|Ochrophyta|Bacillariophyta|Bacillariophyta_X|Raphid-pennate|NA|NA138
142	254	404	408	428	437	163	286	306	265	199	352	311	Eukaryota|Stramenopiles|Ochrophyta|Bacillariophyta|Bacillariophyta_X|Raphid-pennate|NA|NA142
155	0	0	43	0	0	0	306	1675	658	234	367	150	Eukaryota|Stramenopiles|Ochrophyta|Bacillariophyta|Bacillariophyta_X|Raphid-pennate|NA|NA155
199	0	0	0	0	32	0	212	558	250	345	556	292	Eukaryota|Stramenopiles|Ochrophyta|Bacillariophyta|Bacillariophyta_X|Raphid-pennate|NA|NA199
205	371	219	165	639	217	123	43	98	36	50	66	53	Eukaryota|Stramenopiles|Ochrophyta|Bacillariophyta|Bacillariophyta_X|Raphid-pennate|NA|NA205
231	559	114	211	197	87	407	59	18	0	17	13	63	Eukaryota|Stramenopiles|Ochrophyta|Bacillariophyta|Bacillariophyta_X|Raphid-pennate|NA|NA231
236	119	174	213	0	41	33	41	326	485	89	70	90	Eukaryota|Stramenopiles|Ochrophyta|Bacillariophyta|Bacillariophyta_X|Raphid-pennate|NA|NA236
239	90	115	162	0	85	70	80	419	288	92	59	219	Eukaryota|Stramenopiles|Ochrophyta|Bacillariophyta|Bacillariophyta_X|Raphid-pennate|NA|NA239
248	361	117	267	60	105	124	55	132	43	38	82	105	Eukaryota|Stramenopiles|Ochrophyta|Bacillariophyta|Bacillariophyta_X|Raphid-pennate|NA|NA248
258	0	36	0	61	35	0	164	191	168	235	196	324	Eukaryota|Stramenopiles|Ochrophyta|Bacillariophyta|Bacillariophyta_X|Raphid-pennate|NA|NA258
260	102	152	271	45	177	103	96	98	99	37	119	109	Eukaryota|Stramenopiles|Ochrophyta|Bacillariophyta|Bacillariophyta_X|Raphid-pennate|NA|NA260
270	118	98	91	70	87	86	81	132	86	138	147	189	Eukaryota|Stramenopiles|Ochrophyta|Bacillariophyta|Bacillariophyta_X|Raphid-pennate|NA|NA270
291	0	75	54	26	66	26	96	181	148	133	197	237	Eukaryota|Stramenopiles|Ochrophyta|Bacillariophyta|Bacillariophyta_X|Raphid-pennate|NA|NA291
305	145	191	308	73	94	271	0	36	26	0	0	0	Eukaryota|Stramenopiles|Ochrophyta|Bacillariophyta|Bacillariophyta_X|Raphid-pennate|NA|NA305
275	13	0	44	0	15	0	88	321	137	143	187	152	Eukaryota|Stramenopiles|Ochrophyta|Bacillariophyta|Bacillariophyta_X|Raphid-pennate|NA|NA275
316	54	96	79	490	324	45	0	0	0	0	0	0	Eukaryota|Stramenopiles|Ochrophyta|Bacillariophyta|Bacillariophyta_X|Raphid-pennate|NA|NA316
307	120	57	120	107	56	69	86	68	118	65	96	122	Eukaryota|Stramenopiles|Ochrophyta|Bacillariophyta|Bacillariophyta_X|Raphid-pennate|NA|NA307
324	94	195	72	0	55	57	19	308	211	21	16	0	Eukaryota|Stramenopiles|Ochrophyta|Bacillariophyta|Bacillariophyta_X|Raphid-pennate|NA|NA324
331	131	157	196	0	148	77	42	52	49	0	93	66	Eukaryota|Stramenopiles|Ochrophyta|Bacillariophyta|Bacillariophyta_X|Raphid-pennate|NA|NA331
332	164	131	168	274	110	75	0	20	0	0	0	0	Eukaryota|Stramenopiles|Ochrophyta|Bacillariophyta|Bacillariophyta_X|Raphid-pennate|NA|NA332
346	80	96	231	71	0	91	89	48	41	51	83	48	Eukaryota|Stramenopiles|Ochrophyta|Bacillariophyta|Bacillariophyta_X|Raphid-pennate|NA|NA346
347	0	0	0	45	0	17	118	167	146	125	120	177	Eukaryota|Stramenopiles|Ochrophyta|Bacillariophyta|Bacillariophyta_X|Raphid-pennate|NA|NA347
359	0	0	34	0	0	0	76	181	124	128	205	115	Eukaryota|Stramenopiles|Ochrophyta|Bacillariophyta|Bacillariophyta_X|Raphid-pennate|NA|NA359
367	391	74	100	130	0	72	22	0	0	0	0	28	Eukaryota|Stramenopiles|Ochrophyta|Bacillariophyta|Bacillariophyta_X|Raphid-pennate|NA|NA367
372	0	0	0	0	0	0	84	108	164	122	129	172	Eukaryota|Stramenopiles|Ochrophyta|Bacillariophyta|Bacillariophyta_X|Raphid-pennate|NA|NA372
431	35	24	63	23	36	22	81	67	60	57	47	92	Eukaryota|Stramenopiles|Ochrophyta|Bacillariophyta|Bacillariophyta_X|Raphid-pennate|NA|NA431
457	0	0	28	36	0	38	101	49	89	68	113	39	Eukaryota|Stramenopiles|Ochrophyta|Bacillariophyta|Bacillariophyta_X|Raphid-pennate|NA|NA457
469	51	103	68	0	0	0	0	176	133	0	0	0	Eukaryota|Stramenopiles|Ochrophyta|Bacillariophyta|Bacillariophyta_X|Raphid-pennate|NA|NA469
473	34	104	65	23	63	20	39	22	35	24	42	58	Eukaryota|Stramenopiles|Ochrophyta|Bacillariophyta|Bacillariophyta_X|Raphid-pennate|NA|NA473
494	0	0	0	0	0	0	60	80	94	66	89	104	Eukaryota|Stramenopiles|Ochrophyta|Bacillariophyta|Bacillariophyta_X|Raphid-pennate|NA|NA494
507	37	115	85	73	58	0	3	39	3	9	20	9	Eukaryota|Stramenopiles|Ochrophyta|Bacillariophyta|Bacillariophyta_X|Raphid-pennate|NA|NA507
551	29	94	99	0	53	59	25	0	0	0	36	0	Eukaryota|Stramenopiles|Ochrophyta|Bacillariophyta|Bacillariophyta_X|Raphid-pennate|NA|NA551
622	85	72	62	40	35	17	0	0	0	0	0	0	Eukaryota|Stramenopiles|Ochrophyta|Bacillariophyta|Bacillariophyta_X|Raphid-pennate|NA|NA622
624	0	0	0	0	0	0	42	54	40	54	54	67	Eukaryota|Stramenopiles|Ochrophyta|Bacillariophyta|Bacillariophyta_X|Raphid-pennate|NA|NA624
632	39	36	58	24	0	19	33	0	37	24	0	33	Eukaryota|Stramenopiles|Ochrophyta|Bacillariophyta|Bacillariophyta_X|Raphid-pennate|NA|NA632
634	0	0	0	0	0	0	36	72	52	41	52	50	Eukaryota|Stramenopiles|Ochrophyta|Bacillariophyta|Bacillariophyta_X|Raphid-pennate|NA|NA634
660	46	0	38	0	0	0	0	68	0	67	59	0	Eukaryota|Stramenopiles|Ochrophyta|Bacillariophyta|Bacillariophyta_X|Raphid-pennate|NA|NA660
574	17	24	33	28	24	15	24	22	27	8	21	21	Eukaryota|Stramenopiles|Ochrophyta|Bacillariophyta|Bacillariophyta_X|Raphid-pennate|NA|NA574
673	44	20	36	0	0	104	18	0	0	33	0	8	Eukaryota|Stramenopiles|Ochrophyta|Bacillariophyta|Bacillariophyta_X|Raphid-pennate|NA|NA673
677	33	30	14	0	37	23	0	73	28	0	23	0	Eukaryota|Stramenopiles|Ochrophyta|Bacillariophyta|Bacillariophyta_X|Raphid-pennate|NA|NA677
687	11	0	0	0	7	0	25	52	57	36	49	16	Eukaryota|Stramenopiles|Ochrophyta|Bacillariophyta|Bacillariophyta_X|Raphid-pennate|NA|NA687
688	39	34	127	0	23	29	0	0	0	0	0	0	Eukaryota|Stramenopiles|Ochrophyta|Bacillariophyta|Bacillariophyta_X|Raphid-pennate|NA|NA688
696	0	91	54	0	10	0	0	21	22	13	24	8	Eukaryota|Stramenopiles|Ochrophyta|Bacillariophyta|Bacillariophyta_X|Raphid-pennate|NA|NA696
732	23	12	0	0	0	43	33	0	0	91	0	19	Eukaryota|Stramenopiles|Ochrophyta|Bacillariophyta|Bacillariophyta_X|Raphid-pennate|NA|NA732
734	0	0	0	0	0	0	47	45	60	28	0	41	Eukaryota|Stramenopiles|Ochrophyta|Bacillariophyta|Bacillariophyta_X|Raphid-pennate|NA|NA734
736	34	46	0	0	51	0	20	13	18	0	24	14	Eukaryota|Stramenopiles|Ochrophyta|Bacillariophyta|Bacillariophyta_X|Raphid-pennate|NA|NA736
778	15	0	20	0	11	0	28	18	18	22	19	33	Eukaryota|Stramenopiles|Ochrophyta|Bacillariophyta|Bacillariophyta_X|Raphid-pennate|NA|NA778
796	0	0	0	0	0	24	0	0	0	105	17	30	Eukaryota|Stramenopiles|Ochrophyta|Bacillariophyta|Bacillariophyta_X|Raphid-pennate|NA|NA796
831	0	0	0	0	0	0	0	31	43	19	51	15	Eukaryota|Stramenopiles|Ochrophyta|Bacillariophyta|Bacillariophyta_X|Raphid-pennate|NA|NA831
859	21	12	0	0	11	0	5	24	0	35	19	17	Eukaryota|Stramenopiles|Ochrophyta|Bacillariophyta|Bacillariophyta_X|Raphid-pennate|NA|NA859
861	18	17	14	41	17	0	0	14	9	0	13	0	Eukaryota|Stramenopiles|Ochrophyta|Bacillariophyta|Bacillariophyta_X|Raphid-pennate|NA|NA861
862	0	26	41	0	25	7	6	5	6	0	20	7	Eukaryota|Stramenopiles|Ochrophyta|Bacillariophyta|Bacillariophyta_X|Raphid-pennate|NA|NA862
867	21	53	36	0	17	0	15	0	0	0	0	0	Eukaryota|Stramenopiles|Ochrophyta|Bacillariophyta|Bacillariophyta_X|Raphid-pennate|NA|NA867
921	22	20	0	0	0	0	0	37	0	15	0	26	Eukaryota|Stramenopiles|Ochrophyta|Bacillariophyta|Bacillariophyta_X|Raphid-pennate|NA|NA921
860	20	29	9	15	28	17	0	0	0	0	0	0	Eukaryota|Stramenopiles|Ochrophyta|Bacillariophyta|Bacillariophyta_X|Raphid-pennate|NA|NA860
892	0	0	0	0	0	0	0	49	12	22	0	32	Eukaryota|Stramenopiles|Ochrophyta|Bacillariophyta|Bacillariophyta_X|Raphid-pennate|NA|NA892
949	49	0	0	16	0	0	0	17	0	0	28	0	Eukaryota|Stramenopiles|Ochrophyta|Bacillariophyta|Bacillariophyta_X|Raphid-pennate|NA|NA949
465	0	0	0	27	82	0	0	0	0	0	0	0	Eukaryota|Stramenopiles|Ochrophyta|Bacillariophyta|Bacillariophyta_X|Raphid-pennate|NA|NA465
958	40	0	0	0	29	25	0	0	0	14	0	0	Eukaryota|Stramenopiles|Ochrophyta|Bacillariophyta|Bacillariophyta_X|Raphid-pennate|NA|NA958
1020	0	0	0	0	10	0	17	0	16	13	16	15	Eukaryota|Stramenopiles|Ochrophyta|Bacillariophyta|Bacillariophyta_X|Raphid-pennate|NA|NA1020
804	20	0	0	0	0	14	0	0	0	0	0	0	Eukaryota|Stramenopiles|Ochrophyta|Bacillariophyta|Bacillariophyta_X|Raphid-pennate|NA|NA804
58	756	931	814	1437	831	202	788	1723	1441	1509	2159	1719	Eukaryota|Stramenopiles|Ochrophyta|Bacillariophyta|Bacillariophyta_X|Raphid-pennate|Navicula|NA58
88	297	228	202	204	251	0	517	678	939	1170	1539	1600	Eukaryota|Stramenopiles|Ochrophyta|Bacillariophyta|Bacillariophyta_X|Raphid-pennate|Navicula|NA88
135	51	65	76	71	68	0	377	622	702	672	747	663	Eukaryota|Stramenopiles|Ochrophyta|Bacillariophyta|Bacillariophyta_X|Raphid-pennate|Navicula|NA135
182	278	584	681	83	219	246	0	52	55	0	80	57	Eukaryota|Stramenopiles|Ochrophyta|Bacillariophyta|Bacillariophyta_X|Raphid-pennate|Navicula|NA182
230	311	172	148	113	152	150	140	71	83	93	69	274	Eukaryota|Stramenopiles|Ochrophyta|Bacillariophyta|Bacillariophyta_X|Raphid-pennate|Navicula|NA230
453	63	39	99	27	97	44	0	57	59	18	39	26	Eukaryota|Stramenopiles|Ochrophyta|Bacillariophyta|Bacillariophyta_X|Raphid-pennate|Navicula|NA453
816	20	32	49	0	30	23	0	0	0	13	0	0	Eukaryota|Stramenopiles|Ochrophyta|Bacillariophyta|Bacillariophyta_X|Raphid-pennate|Navicula|NA816
27	5183	4846	6588	4970	4633	2389	119	245	167	205	334	283	Eukaryota|Stramenopiles|Ochrophyta|Bacillariophyta|Bacillariophyta_X|Raphid-pennate|Navicula|Navicula_cryptotenella27
163	192	395	583	62	160	166	116	262	212	235	429	301	Eukaryota|Stramenopiles|Ochrophyta|Bacillariophyta|Bacillariophyta_X|Raphid-pennate|Navicula|Navicula_cryptotenella163
404	161	101	84	196	110	0	0	0	0	0	0	0	Eukaryota|Stramenopiles|Ochrophyta|Bacillariophyta|Bacillariophyta_X|Raphid-pennate|Navicula|Navicula_cryptotenella404
556	0	0	0	24	15	0	25	85	53	53	52	83	Eukaryota|Stramenopiles|Ochrophyta|Bacillariophyta|Bacillariophyta_X|Raphid-pennate|Navicula|Navicula_cryptotenella556
298	211	21	69	114	31	362	45	44	38	70	51	90	Eukaryota|Stramenopiles|Ochrophyta|Bacillariophyta|Bacillariophyta_X|Raphid-pennate|Navicula|Navicula_perminuta298
114	212	81	127	125	249	112	288	1010	495	569	861	642	Eukaryota|Stramenopiles|Ochrophyta|Bacillariophyta|Bacillariophyta_X|Raphid-pennate|Navicula|Navicula_radiosa114
206	475	161	403	161	171	296	89	61	54	50	52	70	Eukaryota|Stramenopiles|Ochrophyta|Bacillariophyta|Bacillariophyta_X|Raphid-pennate|Navicula|Navicula_radiosa206
241	368	150	307	194	130	168	59	61	40	46	45	56	Eukaryota|Stramenopiles|Ochrophyta|Bacillariophyta|Bacillariophyta_X|Raphid-pennate|Navicula|Navicula_radiosa241
407	43	90	118	285	68	74	0	0	0	0	0	0	Eukaryota|Stramenopiles|Ochrophyta|Bacillariophyta|Bacillariophyta_X|Raphid-pennate|Navicula|Navicula_radiosa407
773	0	26	40	43	42	0	0	0	0	0	36	0	Eukaryota|Stramenopiles|Ochrophyta|Bacillariophyta|Bacillariophyta_X|Raphid-pennate|Navicula|Navicula_radiosa773
53	104	86	132	313	188	0	1288	3680	2925	2052	3099	3402	Eukaryota|Stramenopiles|Ochrophyta|Bacillariophyta|Bacillariophyta_X|Raphid-pennate|Navicula|Navicula_tripunctata53
212	120	656	354	121	351	263	0	0	42	0	0	0	Eukaryota|Stramenopiles|Ochrophyta|Bacillariophyta|Bacillariophyta_X|Raphid-pennate|Navicula|Navicula_tripunctata212
226	0	0	0	32	0	0	155	406	305	268	304	346	Eukaryota|Stramenopiles|Ochrophyta|Bacillariophyta|Bacillariophyta_X|Raphid-pennate|Navicula|Navicula_tripunctata226
547	0	0	0	0	0	0	46	33	38	31	75	22	Eukaryota|Stramenopiles|Ochrophyta|Bacillariophyta|Bacillariophyta_X|Raphid-pennate|Nitzschia|NA547
801	0	0	0	0	0	0	0	11	0	13	12	0	Eukaryota|Stramenopiles|Ochrophyta|Bacillariophyta|Bacillariophyta_X|Raphid-pennate|Nitzschia|NA801
586	34	30	49	31	49	33	39	33	0	0	27	32	Eukaryota|Stramenopiles|Ochrophyta|Bacillariophyta|Bacillariophyta_X|Raphid-pennate|Nitzschia|Nitzschia_amphibia586
45	1372	875	1061	1753	2069	533	656	1579	1244	1464	1987	1273	Eukaryota|Stramenopiles|Ochrophyta|Bacillariophyta|Bacillariophyta_X|Raphid-pennate|Nitzschia|Nitzschia_apiculata45
72	1764	1235	1483	3648	2698	610	0	0	0	51	0	63	Eukaryota|Stramenopiles|Ochrophyta|Bacillariophyta|Bacillariophyta_X|Raphid-pennate|Nitzschia|Nitzschia_apiculata72
65	0	0	0	0	0	0	1772	1718	2141	2414	2900	2466	Eukaryota|Stramenopiles|Ochrophyta|Bacillariophyta|Bacillariophyta_X|Raphid-pennate|Pleurosigma|NA65
126	0	0	0	0	0	0	644	397	536	1050	912	734	Eukaryota|Stramenopiles|Ochrophyta|Bacillariophyta|Bacillariophyta_X|Raphid-pennate|Pleurosigma|Pleurosigma_intermedium126
154	0	0	0	0	0	0	451	377	760	581	626	672	Eukaryota|Stramenopiles|Ochrophyta|Bacillariophyta|Bacillariophyta_X|Raphid-pennate|Pleurosigma|Pleurosigma_intermedium154
176	0	0	0	0	0	0	227	429	392	406	747	371	Eukaryota|Stramenopiles|Ochrophyta|Bacillariophyta|Bacillariophyta_X|Raphid-pennate|Pleurosigma|Pleurosigma_intermedium176
247	41	31	136	43	69	0	157	209	155	200	261	195	Eukaryota|Stramenopiles|Ochrophyta|Bacillariophyta|Bacillariophyta_X|Raphid-pennate|Pleurosigma|Pleurosigma_intermedium247
15	14	17	21	12	13	4	0	0	0	0	0	0	Eukaryota|Stramenopiles|Ochrophyta|Bacillariophyta|Bacillariophyta_X|Raphid-pennate|Pseudo-nitzschia|Pseudo-nitzschia_seriata15
125	488	724	930	181	535	377	202	298	198	85	227	239	Eukaryota|Stramenopiles|Ochrophyta|Bacillariophyta|Bacillariophyta_X|Raphid-pennate|Sellaphora|Sellaphora_pupula125
264	130	304	290	82	151	234	20	66	18	10	38	25	Eukaryota|Stramenopiles|Ochrophyta|Bacillariophyta|Bacillariophyta_X|Raphid-pennate|Surirella|NA264
254	0	0	0	0	0	0	9	0	5	0	0	0	Eukaryota|Stramenopiles|Ochrophyta|Chrysophyceae|Chrysophyceae_X|Chrysophyceae_Clade-C|NA|NA254
587	0	0	0	0	0	0	0	0	0	0	4	0	Eukaryota|Stramenopiles|Ochrophyta|Chrysophyceae|Chrysophyceae_X|Chrysophyceae_Clade-C|NA|NA587
371	0	0	0	0	0	0	0	0	4	11	0	0	Eukaryota|Stramenopiles|Ochrophyta|Chrysophyceae|Chrysophyceae_X|Chrysophyceae_Clade-C|Spumella|Spumella_elongata371
195	0	0	0	0	0	0	0	0	4	0	0	0	Eukaryota|Stramenopiles|Ochrophyta|Chrysophyceae|Chrysophyceae_X|Chrysophyceae_Clade-C|Spumella|Spumella_sp.195
61	0	15	13	10	0	0	7	19	0	14	0	0	Eukaryota|Stramenopiles|Ochrophyta|Chrysophyceae|Chrysophyceae_X|Chrysophyceae_Clade-F|Chrysophyceae_Clade-F_X|Chrysophyceae_Clade-F_X_sp.61
178	0	0	0	10	4	0	12	21	11	23	16	35	Eukaryota|Stramenopiles|Ochrophyta|Chrysophyceae|Chrysophyceae_X|Chrysophyceae_Clade-F|Clathromonas|Clathromonas_butcheri178
1021	0	0	0	0	0	0	0	8	19	11	26	23	Eukaryota|Stramenopiles|Ochrophyta|Chrysophyceae|Chrysophyceae_X|Chrysophyceae_Clade-F|Clathromonas|Clathromonas_butcheri1021
419	0	0	0	0	40	0	0	0	0	0	0	0	Eukaryota|Stramenopiles|Ochrophyta|Chrysophyceae|Chrysophyceae_X|Chrysophyceae_Clade-F|NA|NA419
99	0	0	0	0	0	0	0	0	11	0	0	0	Eukaryota|Stramenopiles|Ochrophyta|Chrysophyceae|Chrysophyceae_X|Chrysophyceae_Clade-F|NA|NA99
22	0	19	0	0	0	0	3	6	5	0	8	0	Eukaryota|Stramenopiles|Ochrophyta|Chrysophyceae|Chrysophyceae_X|Chrysophyceae_Clade-H|Chrysophyceae_Clade-H_X|Chrysophyceae_Clade-H_X_sp.22
47	0	0	0	0	0	0	0	0	3	0	0	2	Eukaryota|Stramenopiles|Ochrophyta|Chrysophyceae|Chrysophyceae_X|Chrysophyceae_Clade-H|Chrysophyceae_Clade-H_X|Chrysophyceae_Clade-H_X_sp.47
924	0	0	0	0	6	0	16	29	9	23	27	10	Eukaryota|Stramenopiles|Ochrophyta|Chrysophyceae|Chrysophyceae_X|NA|NA|NA924
655	19	25	33	0	12	18	28	48	30	13	30	28	Eukaryota|Stramenopiles|Ochrophyta|NA|NA|NA|NA|NA655
755	0	0	0	0	0	0	9	33	51	28	36	43	Eukaryota|Stramenopiles|Ochrophyta|NA|NA|NA|NA|NA755
942	6	0	0	0	0	0	0	0	0	0	0	23	Eukaryota|Stramenopiles|Ochrophyta|NA|NA|NA|NA|NA942
800	0	0	6	10	0	0	0	0	0	0	0	0	Eukaryota|Stramenopiles|Ochrophyta|NA|NA|NA|NA|NA800
678	0	5	0	0	0	0	0	6	0	0	0	0	Eukaryota|Stramenopiles|Ochrophyta|NA|NA|NA|NA|NA678
44	0	0	0	0	0	0	0	0	6	0	0	0	Eukaryota|Stramenopiles|Ochrophyta|NA|NA|NA|NA|NA44
164	0	0	0	0	0	0	0	0	4	0	0	0	Eukaryota|Stramenopiles|Ochrophyta|NA|NA|NA|NA|NA164

## Sheet: Table S3
Table S3. Physical-chemical parameters recorded in the water inside and outside the mesocosms prior to sediment sampling. Data at T0 coincide between inside and outside (in red).
				OUTSIDE			INSIDE
	time	replicate	depth(cm)	T°	O2(%)	salinity	T°	O2(%)	salinity
SUMMER 2019	T0	R1	30	28.35	26.4	17.41	28.35	26.4	17.41
		R2	30	28.8	38.1	19.81	28.8	38.1	19.81
		R3	40	29.3	46.1	21.14	29.3	46.1	21.14
	T1	R1	60	30	71.5	25.37	30.7	58.2	22.465
		R2	60	30.6	74.9	22.12	30.7	73.75	21.835
		R3	60	30.6	62.8	25.8	30.7	57.35	22.455
	T2	R1	35	28	58.6	20.98	28.6	38.8	22.17
		R2	40	29.2	56	19.53	29.2	47.3	21.32
		R3	42	29.5	33.5	20.94	29.9	36.2	22.48
	T3	R1	65	31.2	110.2	22.97	31.4	71.3	20.35
		R2	70	31.2	98.7	24.89	31.3	78.1	22.56
		R3	72	31.5	102	24.54	31.3	81.4	23.95
	T4	R1	62	29.1	68.9	17.16	29.3	50.7	21.27
		R2	60	29.9	74	17.47	30	57.2	23.45
		R3	60	30.5	70.7	21.66	30.4	53.5	22.88
AUTUMN 2020	T0	R1	120	13.2	82.3	25.89	13.2	82.3	25.89
		R2	110	13.7	83.5	24.45	13.7	83.5	24.45
		R3	115	14.1	79.2	26.93	14.1	79.2	26.93
	T1	R1	90	14.4	88.7	22.71	14.4	85.2	25.46
		R2	90	14.7	81	22.17	14.7	91.8	26.99
		R3	90	14.8	81.7	20.852	14.8	98	27.781
	T2	R1	100	13.8	84.3	26	13.7	82.6	25.11
		R2	105	14	87.2	27.85	13.8	83.6	24.56
		R3	115	14	83.7	27.57	14	82	26.79
	T3	R1	85	14	87.4	25.39	14.1	86.2	24.33
		R2	85	14	109	27	14.1	90.6	25.87
		R3	75	14.4	123	26.52	14	99.2	24.64

## Sheet: Table S4
Table S4. Relative abundance (RA) of the dominant species (RA ≥ 0.5%) at different experimental times in July 2019 and in October 2020. (Minus sign indicates RA < 0.5%).
	Specie RA ≥ 0.5%	T0	T1	T2	T3	T4
SUMMER 2019	Paralia sulcata	10.4772	3.1127	3.08515	2.15453	4.24581
	Tryblionella cf. acuminata	9.12863	13.4526	11.6002	17.4963	10.6145
	Tryblionella cf. compressa	7.46888	13.8819	11.4768	14.3388	13.1844
	Nitzschia cf. dubia	3.52697	1	-	-	1.3
	Tryblionella cf. apiculata	3.52697	4.50805	2.92061	4.38336	5.02793
	Tryblionella cf. navicularis	2.17842	2.00358	2.18017	3.67756	4.46927
	Psammodictyon cf. panduriforme	1.86722	-	-	-	0.8
	Nitzschia fasciculata	1.45228	1.28801	1.56314	0.9	1.1
	Psammodictyon cf. constrictum	1.45228	4.54383	6.8696	6.61218	10.7263
	Mastogloia cf. cuneata	1.03734	2.18247	2.38585	1.22585	2.01117
	Nitzschia sigma	0.9	0.8	-	0.6	1.1
	Nitzschia cf. commutata	0.6	1.39535	0.987248	2.22883	3.01676
	Tryblionella cf. hungarica	-	1.50268	-	-	2.90503
	Cocconeis cf. scutellum	-	0.8	-	-	-
	Plagiogramma cf. minus	-	0.7	-	-	-
	Tryblionella cf. coarctata	-	0.5	1.48087	0.9	1.56425
	Gyrosigma fasciola	-	-	0.5	-	0.6
	others	56.3278	48.4079	54.9979	45.5052	37.3184
AUTUMN 2020	Mastogloia braunii	7.40088	11.8323	11.743	12.9548
	Surirella cf. robusta	6.57856	5.65608	3.70295	7.90664
	Paralia sulcata	4.22907	2.01539	4.15303	2.51754
	Nitzschia fasciculata	4.05286	4.44252	3.06874	5.19242
	Gyrosigma macrum	3.81791	7.06469	6.03519	6.897
	Tryblionella cf. apiculata	3.17181	2.68718	1.82079	0.944077
	Gyrosigma fasciola	2.87812	3.70571	3.66203	4.69416
	Plagiogrammopsis minima	2.81938	-	-	-
	Protoperidinium quinquecorne	1.5859	0.78015	1.02291	-
	Gyrosigma acuminatum	1.29222	0.931845	3.34493	2.01927
	Melosira lineata	1.1	2.21042	1.53437	1.38989
	Gyrosigma spencerii	1.23348	1.75534	1.04337	1.29811
	Tryblionella cf. compressa	1.29222	1.71199	1.92308	1.21943
	Gyrosigma cf. tenuissimum	0.6	0.715137	2.08674	1.11453
	Mastogloia cf. cuneata	1.23348	0.877668	0.859247	0.472038
	Mastogloia cf. acutiuscula	1.11601	0.650125	1.06383	-
	Mastogloia cf. exilis	1.05727	-	-	-
	Entomoneis cf. alata	0.704846	1.07271	1.01268	-
	Gyrosigma attenuatum	0.881057	0.866833	1.59574	1.1801
	Gyrosigma cf. distortum	0.528634	-	1.10475	-
	Nitzschia vermicularis	-	0.682631	1.10475	0.472038
	Cylindrotheca closterium	0.881057	0.78015	-	1.03586
	Amphora cf. limbata	0.704846	-	-	0.865404
	Biddulphia cf. biddulphiana	0.704846	-	-	-
	Nitzschia lorenziana	-	0.877668	0.797872	0.649053
	Plagiogramma cf. minus	-	0.78015	-	-
	Nitzschia sigma	-	0.78015	-	-
	Pleurosigma angulatum	-	0.78015	-	-
	Tryblionella cf. navicularis	0.5	0.78015	0.490998	-
	Gyrosigma cf. balticum	-	-	0.460311	-
	Ctenophora cf. pulchella	-	-	-	0.708057
	others	50.4846	46.343	46.3687	46.7056

## Sheet: Table S5
Table S5. Diversity indices applied to MPB abundances (considering genus and species levels, in cells cm-3) obtained through classical taxonomy in the two experiments. S = number of taxa; N = number of cells; d = richness; J '= equitability; H' = diversity; λ = dominance. Maximum values in bold, minimum values in italics.
	Sample	S	N	d	J'	H'(loge)	λ
SUMMER 2019	T0 R1	26	50850	2.30699	0.826106	2.69153	0.0959877
	T0 R2	31	34950	2.86761	0.720251	2.47333	0.180681
	T0 R3	29	38850	2.64964	0.748848	2.52159	0.149237
	T1 R1	35	124600	2.89784	0.810845	2.88284	0.0853453
	T1 R2	24	63600	2.0795	0.680261	2.16191	0.207102
	T1 R3	26	61800	2.26621	0.828975	2.70088	0.0974173
	T2 R1	25	88000	2.10802	0.741651	2.38728	0.144421
	T2 R2	24	79500	2.03837	0.870916	2.76782	0.0819295
	T2 R3	27	39900	2.45419	0.781718	2.57641	0.141274
	T3 R1	23	65700	1.98326	0.747835	2.34483	0.150226
	T3 R2	26	87900	2.19607	0.744848	2.42679	0.129472
	T3 R3	27	83400	2.29451	0.756383	2.49292	0.127239
	T4 R1	29	129300	2.37895	0.801732	2.69967	0.0924575
	T4 R2	31	116400	2.57184	0.80355	2.75938	0.0941519
AUTUMN 2020	T0 R1	36	97200	3.04758	0.893586	3.20218	0.0573274
	T0 R2	34	112200	2.83797	0.88486	3.12034	0.0568932
	T0 R3	36	141900	2.95038	0.815854	2.92363	0.083248
	T1 R1	32	71700	2.77275	0.907668	3.14574	0.0557238
	T1 R2	42	155900	3.42896	0.839333	3.13715	0.066858
	T1 R3	34	122400	2.81689	0.800616	2.82326	0.0884155
	T2 R1	31	48700	2.77947	0.916331	3.14667	0.0579629
	T2 R2	36	199900	2.86754	0.837691	3.00188	0.0677134
	T2 R3	31	121800	2.56188	0.839707	2.88354	0.089131
	T3 R1	34	224100	2.6786	0.837648	2.95385	0.0736852
	T3 R2	36	176400	2.89723	0.793657	2.84408	0.0899972
	T3 R3	37	187700	2.96477	0.82086	2.96406	0.0757704

## Sheet: Table S6
Table S6. Diversity indices applied to MPB ASVs abundances (number of reads) obtained through metabarcoding in the two experiments. S = number of taxa; d = richness; J '= equitability; H' = diversity; λ = dominance. Maximum values in bold, minimum values in italics.
	Sample	S	d	J'	H'(loge)	λ
SUMMER 2019	T0 R1	256	55.37	0.7048	3.908	0.06007
	T0 R2	264	57.11	0.6736	3.756	0.08856
	T0 R3	260	56.24	0.6674	3.711	0.09038
	T4 R1	224	48.42	0.6914	3.741	0.05518
	T4 R2	241	52.12	0.7001	3.84	0.06308
	T4 R3	224	48.42	0.6541	3.54	0.1193
AUTUMN 2020	T0 R1	290	62.76	0.7194	4.079	0.06264
	T0 R2	324	70.14	0.7358	4.253	0.04665
	T0 R3	329	71.22	0.6683	3.874	0.1001
	T3 R1	295	63.84	0.703	3.998	0.06732
	T3 R2	312	67.53	0.6413	3.683	0.1052
	T3 R3	285	61.67	0.6381	3.607	0.1174
